# Supplementary material for: Comparison of personality domains derived from personality ratings and behavioral observations in Japanese macaques (Macaca fuscata)
Source: Sci Rep. 2026 Jun 30;16:16809. doi: 10.1038/s41598-026-52385-y (PMC13319768; doi:10.1038/s41598-026-52385-y)
Supplement: Supplementary file 1 — Supplementary File 8 [file 41598_2026_52385_MOESM1_ESM.xlsx]

## Sheet: rater2
ID	Fearful	Dominant	Persistent	Cautious	Stable	Autistic	Curious	Thoughtless	Stingy_Greedy	Jealous	Individualistic	Reckless	Sociable	Distractible	Timid	Sympathetic	Playful	Solitary	Vulnerable	Innovative	Active	Helpful	Bullying	Aggressive	Manipulative	Gentle	Affectionate	Excitable	Impulsive	Inquisitive	Submissive	Cool	Dependent_Follower	Irritable	Unperceptive	Predictable	Decisive	Depressed	Conventional	Sensitive	Defiant	Intelligent	Protective	Quitting	Inventive	Clumsy	Erratic	Friendly	Anxious
C86	3	5	5	5	5	1	4	4	5	5	5	4	5	3	4	3	3	3	4	3	3	3	4	4	3	4	4	3	3	3	4	5	5	4	4	4	5	3	4	4	5	3	5	4	3	1	4	5	4
B912	3	6	4	3	5	1	3	3	5	5	4	3	5	4	3	2	4	3	3	3	3	2	5	6	3	2	2	5	5	3	3	3	4	6	3	3	4	3	3	4	5	3	3	5	3	1	4	3	2
D942	2	5	3	6	6	1	6	4	4	5	6	5	5	3	2	5	6	3	2	6	5	3	4	3	5	4	3	2	3	5	2	6	4	3	3	4	5	2	2	4	3	6	3	3	7	1	4	5	2
A921	3	7	4	5	5	1	5	3	5	5	5	4	5	3	3	3	4	3	2	3	5	3	5	5	3	2	3	4	5	4	2	4	5	4	3	4	6	2	3	3	4	3	3	3	3	1	3	4	2
I85	2	5	4	4	5	1	4	3	4	4	5	3	5	3	2	4	5	3	3	4	3	4	3	4	3	4	4	3	3	3	2	5	3	4	3	4	4	2	3	3	3	3	5	3	3	1	3	4	2
J97	5	2	3	6	5	1	2	3	4	4	3	3	2	3	5	2	2	5	4	4	2	2	3	4	2	3	2	4	2	3	4	5	5	4	4	4	3	4	4	4	3	4	3	4	4	1	3	2	2
L95	2	6	4	3	5	1	3	4	5	5	4	6	4	3	2	2	3	3	3	3	3	2	5	6	3	2	2	3	5	3	2	4	2	4	3	3	5	2	3	2	5	3	3	3	3	1	4	3	2
G86	6	2	3	5	3	1	2	3	5	5	5	5	3	3	5	3	2	5	3	2	2	2	2	3	3	3	2	3	3	2	6	3	5	3	5	3	3	5	4	3	4	3	3	4	3	1	4	3	4
J962	3	3	4	5	3	1	2	5	5	5	3	4	3	3	5	3	5	5	3	3	3	3	5	5	3	3	3	5	5	3	4	4	5	5	4	4	3	3	4	3	3	3	5	3	3	1	4	3	3
D95	5	2	4	5	5	1	2	3	5	5	3	3	3	3	4	2	4	5	3	2	2	2	5	5	3	2	2	3	3	3	4	5	4	5	4	4	3	3	3	2	5	3	4	3	2	1	4	3	2
F91	3	4	5	5	5	1	3	5	5	5	4	5	3	3	5	2	3	5	5	2	3	2	5	5	6	3	2	5	3	3	3	5	6	5	4	4	3	2	3	2	5	4	5	3	2	1	3	3	2
M96	3	3	4	5	3	1	5	5	5	6	4	5	3	3	4	2	5	5	5	3	2	2	5	5	6	2	2	3	3	3	5	5	6	4	4	5	4	2	4	2	5	4	5	4	2	1	4	5	2
F96	3	1	4	5	5	1	3	2	6	5	2	2	2	3	5	2	2	6	3	2	2	2	6	5	2	2	2	3	3	2	3	5	5	5	4	6	4	3	5	2	5	3	3	4	2	1	2	2	2
N98	6	1	3	6	5	1	3	3	4	3	3	3	2	3	5	2	2	6	3	3	2	4	3	4	2	4	2	3	2	3	6	5	5	3	4	5	3	3	5	3	2	4	4	3	3	1	3	3	2
C961	5	5	5	3	3	1	2	5	5	5	3	3	3	4	5	2	3	5	5	3	3	2	5	6	3	2	2	5	5	3	2	3	3	6	5	4	3	2	3	2	3	3	2	4	3	1	4	3	2
D98	5	3	4	5	5	1	5	5	5	5	4	3	3	4	5	3	6	5	3	5	5	3	3	4	3	3	2	4	3	4	5	3	5	4	4	4	3	3	4	3	3	3	5	4	5	1	4	4	3
H84	3	7	5	5	5	1	2	3	5	5	4	3	5	3	2	4	4	2	3	2	3	4	3	4	3	4	4	3	3	2	2	5	3	3	5	4	5	2	4	3	3	3	2	4	2	1	3	4	3
A951	3	6	4	3	5	1	5	4	5	5	4	4	5	3	3	2	6	2	2	2	5	2	5	4	3	4	2	3	3	5	2	5	3	5	4	4	5	2	4	4	3	4	4	3	4	1	4	5	2
E92	5	2	3	6	6	1	3	3	4	3	3	3	4	3	5	3	5	5	3	3	3	3	2	3	2	4	3	3	3	2	6	5	6	3	5	4	4	2	5	3	3	3	3	3	2	1	3	5	2
A93	2	7	5	5	5	1	2	2	6	6	5	5	6	3	1	2	2	1	2	2	3	3	6	6	5	3	2	2	3	2	1	5	2	5	5	5	5	1	5	4	5	3	2	4	2	1	3	5	2
C94	3	6	3	3	5	1	4	3	6	6	4	5	6	4	3	2	5	2	2	3	5	2	5	6	6	2	4	5	5	3	2	3	5	6	3	4	6	2	4	3	6	5	3	4	3	1	4	4	2
J961	5	3	3	5	5	1	3	3	5	3	3	3	3	4	5	3	5	5	3	3	3	3	3	4	3	4	4	3	4	3	5	4	4	4	4	4	3	4	4	5	4	3	5	4	3	1	4	3	4
C962	4	5	3	5	5	1	3	3	5	4	3	3	3	4	5	3	5	5	3	3	3	3	3	3	3	4	3	3	3	3	4	4	4	3	3	4	3	3	3	3	3	3	3	4	3	1	3	4	3
D941	2	3	3	6	5	1	4	3	3	4	3	2	2	3	6	2	2	5	4	3	2	4	3	3	3	4	3	3	2	3	5	5	5	3	3	5	3	4	4	3	2	5	5	3	2	1	3	4	2
B911	3	5	5	5	3	1	3	3	5	5	4	3	3	5	5	3	4	5	3	3	3	2	4	6	4	3	2	5	5	3	4	3	3	6	5	3	3	2	3	3	5	3	2	4	3	1	4	3	5
K91	5	3	4	3	3	1	3	4	5	6	4	4	4	3	3	2	3	5	3	3	3	2	5	5	5	3	3	5	4	3	2	3	6	5	4	4	3	2	3	2	6	3	3	3	2	1	5	3	2
J02	5	3	4	5	3	1	4	3	5	5	3	3	4	3	5	3	5	5	3	3	4	3	5	5	4	3	4	3	3	3	5	4	5	4	4	5	4	3	3	3	5	3	5	3	3	1	4	5	3
B96	3	6	3	5	5	1	6	3	5	5	4	3	6	3	3	2	5	2	2	4	4	4	5	4	5	5	3	3	3	5	2	5	4	4	3	4	4	2	4	4	3	5	5	4	4	1	3	5	3
A922	2	7	5	3	5	1	5	5	7	6	5	6	6	3	5	1	5	2	3	3	3	3	7	6	7	2	5	5	5	4	1	3	3	5	2	5	5	2	4	3	6	5	2	4	3	1	3	2	2
C93	5	5	4	3	3	1	4	3	5	5	3	3	5	4	3	2	5	3	3	3	3	4	4	5	3	4	3	5	3	5	2	5	3	5	3	5	3	2	4	3	5	5	5	3	2	1	3	5	3
K96	2	6	4	3	5	1	3	5	5	5	3	5	4	3	3	2	5	3	2	3	3	2	6	6	4	3	2	3	3	2	2	5	3	5	4	4	5	2	3	2	5	4	2	4	2	1	3	4	2
H99	5	2	3	5	3	1	3	3	4	3	5	3	2	3	6	5	5	5	4	3	4	4	3	3	3	3	3	3	3	3	5	3	5	3	3	4	3	4	4	3	3	3	4	3	3	1	3	4	3
[truncated: 6 more columns]
