# Supplementary material for: Comparison of personality domains derived from personality ratings and behavioral observations in Japanese macaques (Macaca fuscata)
Source: Sci Rep. 2026 Jun 30;16:16809. doi: 10.1038/s41598-026-52385-y (PMC13319768; doi:10.1038/s41598-026-52385-y)
Supplement: Supplementary file 2 — Supplementary File 7 [file 41598_2026_52385_MOESM2_ESM.xlsx]

## Sheet: rater1
ID	Fearful	Dominant	Persistent	Cautious	Stable	Autistic	Curious	Thoughtless	Stingy_Greedy	Jealous	Individualistic	Reckless	Sociable	Distractible	Timid	Sympathetic	Playful	Solitary	Vulnerable	Innovative	Active	Helpful	Bullying	Aggressive	Manipulative	Gentle	Affectionate	Excitable	Impulsive	Inquisitive	Submissive	Cool	Dependent_Follower	Irritable	Unperceptive	Predictable	Decisive	Depressed	Conventional	Sensitive	Defiant	Intelligent	Protective	Quitting	Inventive	Clumsy	Erratic	Friendly	Anxious
C86	3	4	2	5	6	7	1	1	2	2	7	1	3	2	5	6	1	3	1	1	1	3	1	1	3	7	5	2	1	1	4	4	4	1	6	7	4	4	6	3	2	1	4	6	1	7	1	6	1
B912	7	6	2	7	1	1	1	1	2	2	3	1	2	2	7	1	1	6	3	1	3	1	2	7	1	1	1	7	2	1	2	1	6	7	5	4	1	6	6	2	1	1	1	6	1	1	6	1	7
D942	1	4	2	3	7	1	4	1	2	2	7	1	2	1	1	5	5	6	2	7	3	3	1	1	3	7	5	1	2	2	4	7	5	1	1	1	5	5	7	7	1	7	4	5	7	1	1	4	5
A921	1	7	2	3	7	1	4	1	5	2	1	1	6	1	2	5	1	5	3	1	2	4	2	2	7	7	5	1	5	4	1	6	6	1	2	5	6	5	7	5	2	5	4	4	1	1	4	5	4
I85	2	3	5	5	1	1	1	1	5	1	7	1	6	2	2	4	7	2	1	1	4	7	1	6	2	6	6	7	1	1	3	2	4	7	3	6	7	4	5	1	1	6	7	5	1	7	1	6	2
J97	5	2	3	4	2	1	2	3	4	3	1	1	2	2	4	3	1	6	4	1	5	1	3	4	3	4	1	3	2	2	2	2	6	4	2	2	3	2	7	5	1	2	2	5	1	1	4	1	5
L95	1	7	7	1	1	1	7	7	7	7	7	7	4	6	1	1	2	4	1	1	7	4	7	7	1	1	1	7	7	5	1	1	1	7	6	5	7	1	1	4	7	2	5	6	1	1	6	1	1
G86	7	3	6	7	1	1	2	6	6	5	2	5	2	2	7	2	1	6	3	1	4	4	3	5	7	2	3	6	2	1	5	2	7	6	2	2	2	6	7	2	6	2	2	6	1	1	6	1	6
J962	1	2	6	2	3	1	3	2	6	6	1	6	3	4	2	2	3	3	1	2	6	6	4	6	2	3	5	5	6	5	5	2	2	4	4	2	7	1	2	2	6	2	5	4	2	1	7	4	1
D95	6	2	2	7	2	1	4	4	6	4	1	1	5	4	6	2	1	4	2	1	6	3	3	5	5	2	2	6	5	2	6	2	6	6	2	2	2	5	7	6	3	2	3	6	1	1	6	3	6
F91	3	2	5	5	4	4	2	1	5	3	2	1	2	4	5	2	1	3	2	1	6	4	2	5	5	3	3	4	5	3	2	2	5	4	3	2	3	4	6	5	4	3	3	3	2	1	7	3	6
M96	2	2	7	2	2	1	5	5	6	3	2	6	6	3	2	4	1	1	1	2	5	6	2	6	5	3	5	4	5	5	1	3	2	4	5	2	7	1	1	2	7	3	5	4	1	1	3	3	1
F96	7	1	1	7	1	1	2	6	7	1	6	5	2	7	4	1	1	5	1	1	7	3	1	7	3	1	1	7	2	3	7	1	1	7	2	5	2	1	2	1	7	1	1	7	1	1	6	3	1
N98	1	1	1	7	7	1	1	1	4	1	5	1	2	2	7	4	1	6	1	1	7	1	1	1	5	7	3	1	2	1	7	6	7	1	1	5	1	1	7	7	1	6	1	1	1	1	1	4	1
C961	6	6	5	5	1	1	2	2	5	5	7	3	1	7	6	1	1	4	6	1	6	7	7	7	1	1	1	7	6	3	3	1	1	7	6	3	2	2	1	2	2	1	7	6	1	1	7	1	6
D98	4	3	3	6	4	1	5	3	2	1	1	2	2	5	3	4	1	7	5	6	7	5	3	3	1	3	4	3	5	6	3	3	3	3	5	2	2	6	2	5	3	3	2	2	6	1	5	3	6
H84	1	7	7	1	7	1	7	7	7	7	7	7	7	7	1	2	1	1	2	1	1	2	7	5	7	7	3	1	7	7	1	7	1	1	7	6	7	4	1	1	7	1	4	1	6	7	7	4	5
A951	5	6	6	6	2	1	6	5	7	7	6	4	7	6	5	4	1	1	6	1	6	6	7	7	4	1	6	7	7	6	2	1	7	7	3	3	1	4	3	5	5	4	4	6	3	1	6	4	5
E92	5	2	2	4	7	1	1	1	1	1	7	1	2	2	2	6	1	6	2	1	4	6	1	1	3	7	6	1	1	1	3	7	3	1	2	7	2	1	6	6	1	7	6	5	1	1	1	4	1
A93	1	7	7	1	7	1	6	1	7	7	5	1	5	7	1	2	1	1	1	1	1	4	6	3	2	5	5	2	5	5	1	7	6	2	6	6	2	1	5	2	5	1	2	7	1	4	1	4	1
C94	4	5	5	3	1	1	4	3	7	7	6	2	7	6	4	7	1	1	6	4	6	7	5	7	7	1	7	7	7	7	5	1	7	7	3	3	3	5	7	3	6	3	7	6	4	1	6	7	6
J961	5	2	3	6	3	1	5	4	5	1	1	3	3	4	6	3	1	5	4	2	6	3	2	4	2	3	4	4	6	4	6	4	6	4	2	1	4	4	7	6	1	2	2	6	2	1	2	4	5
C962	1	4	7	1	6	1	7	2	6	3	7	1	6	1	1	6	1	1	2	5	6	6	2	2	2	6	6	2	7	7	4	6	1	2	5	1	7	1	2	5	4	5	5	2	7	1	7	7	1
D941	3	4	7	5	3	1	1	3	5	1	2	1	2	2	6	4	1	4	4	1	5	5	2	3	2	5	6	3	5	1	4	4	2	2	2	2	7	4	5	5	3	3	7	5	1	1	3	4	5
B911	6	6	2	6	2	5	1	4	7	7	1	1	2	6	6	2	1	7	5	1	7	1	5	6	4	1	4	6	3	1	2	2	2	6	1	1	2	5	7	6	1	2	2	6	1	1	6	3	6
K91	5	2	3	6	2	1	2	2	6	4	3	2	6	5	6	4	1	2	3	1	5	5	4	3	7	1	5	7	5	4	6	2	7	7	2	2	2	5	7	4	4	3	2	6	1	1	7	7	6
J02	1	3	6	1	5	1	7	7	6	4	5	7	7	6	1	3	7	1	1	7	7	7	5	5	7	3	6	3	7	7	3	5	1	4	2	1	2	1	1	4	7	7	5	6	7	1	7	7	1
B96	2	6	2	4	7	1	6	1	3	6	5	1	7	1	5	7	1	7	5	1	2	7	2	3	7	6	7	2	6	6	2	4	1	2	1	6	6	6	6	7	1	7	7	3	1	1	7	7	6
A922	1	7	7	7	4	1	3	1	7	7	4	1	7	3	2	3	5	1	2	1	2	7	5	5	6	3	7	5	6	4	1	2	6	5	4	7	3	1	7	3	5	2	7	3	1	1	4	5	2
C93	7	5	2	7	1	1	4	2	6	5	2	1	5	5	6	5	1	3	5	1	5	4	4	7	3	1	6	7	3	5	3	1	5	7	3	2	2	6	6	4	1	2	5	5	1	1	7	4	7
K96	1	7	7	1	7	1	3	5	7	7	7	1	2	1	1	3	6	1	7	1	7	7	7	7	4	5	6	1	7	5	1	2	1	1	4	2	7	3	5	2	1	2	7	1	3	1	3	1	5
H99	7	1	7	7	1	1	7	6	6	1	7	6	2	6	7	6	3	6	3	2	7	7	1	6	2	2	2	6	6	7	7	1	7	6	1	7	7	3	2	7	1	6	6	4	3	6	4	7	4
[truncated: 6 more columns]
