# Supplementary material for: Comparison of personality domains derived from personality ratings and behavioral observations in Japanese macaques (Macaca fuscata)
Source: Sci Rep. 2026 Jun 30;16:16809. doi: 10.1038/s41598-026-52385-y (PMC13319768; doi:10.1038/s41598-026-52385-y)
Supplement: Supplementary file 3 — Supplementary File 6 [file 41598_2026_52385_MOESM3_ESM.xlsx]

## Sheet: HPQ
Supplementary File 6. HPQ adjectives
1	Fearful	Subject reacts excessively to real or imagined threats by displaying behaviors such as screaming, grimacing, running away, or other signs of anxiety or distress.
2	Dominant	Subject is able to displace, threaten, or take food from other monkeys, or subject may express high status by decisively intervening in social interactions.
3	Persistent	Subject tends to continue in a course of action, task, or strategy for a long time or continues despite opposition from other monkeys.
4	Cautious	Subject often seems attentive to possible harm or danger from its actions. Subject avoids risky behaviors.
5	Stable	Subject reacts to its environment including the behavior of other monkeys in a calm, equable, way. Subject is not easily upset by the behaviors of other monkeys.
6	Autistic	Subject often displays repeated, continuous, and stereotyped behaviors such as rocking or self-clasping.
7	Curious	Subject has a desire to see or know about objects, devices, or other monkeys. This includes a desire to know about the affairs of other monkeys that do not directly concern the subject.
8	Thoughtless	Subject often behaves in a way that seems imprudent or forgetful.
9	Stingy/Greedy	Subject is excessively desirous or covetous of food, favoured locations, or other resources. Subject is unwilling to share these resources with others.
10	Jealous	Subject is often troubled by others who are in a desirable or advantageous situation such as having food, a choice location, or access to social groups. Subject may attempt to disrupt activities of advantaged monkeys.
11	Individualistic	Subject’s behavior stands out compared to that of the other individuals in the group. This does not mean that it does not fit or is incompatible with the group.
12	Reckless	Subject is rash or unconcerned about the consequences of its behaviors.
13	Sociable	Subject seeks and enjoys the company of other monkeys and engages in amicable and affable interactions with them.
14	Distractible	Subject is easily distracted and has a short attention span.
15	Timid	Subject lacks self-confidence, is easily alarmed, and is hesitant to venture into new social or non-social situations.
16	Sympathetic	Subject seems to be considerate and kind towards others as if sharing its feelings or trying to provide reassurance.
17	Playful	Subject is eager to engage in lively, vigorous, sportive, or acrobatic behaviors with or without other monkeys.
18	Solitary	Subject prefers to spend considerable time alone not seeking or avoiding contact with other monkeys.
19	Vulnerable	Subject is prone to be physically or emotionally hurt as a result of dominance displays, highly assertive behavior, aggression, or attack by another monkey.
20	Innovative	Subject engages in new or different behaviors that may involve the use of objects or materials or ways of interacting with others.
21	Active	Subject spends little time idle and seems motivated to spend considerable time either moving around or engaging in some overt, energetic behavior.
22	Helpful	Subject is willing to assist, accommodate, or cooperate with other monkeys.
23	Bullying	Subject is overbearing and intimidating towards younger or lower ranking monkeys.
24	Aggressive	Subject often initiates fights or other menacing and agonistic encounters with other monkeys.
25	Manipulative	Subject is adept at forming social relationships for its own advantage, especially using alliances and friendships to increase its social standing. Monkey seems able and willing to use others.
26	Gentle	Subject responds to others in an easy-going, kind, and considerate manner. Subject is not rough or threatening.
27	Affectionate	Subject seems to have a warm attachment or closeness with other monkeys. This may entail frequently grooming, touching, embracing, or lying next to others.
28	Excitable	Subject is easily aroused to an emotional state. Subject becomes highly aroused by situations that would cause less arousal in most monkeys.
29	Impulsive	Subject often displays some spontaneous or sudden behavior that could not have been anticipated. There often seems to be some emotional reason behind the sudden behavior.
30	Inquisitive	Subject seems drawn to new situations, objects, or animals. Subject behaves as if it wishes to learn more about other monkeys, objects, or people within its view.
31	Submissive	Subject often gives in or yields to another monkey. Subject acts as if it is subordinate or of lower rank than other monkeys.
32	Cool	Subject seems unaffected by emotions and is usually undisturbed, assured, and calm.
33	Dependent/Follower	Subject often relies on other monkeys for leadership, reassurance, touching, embracing, and other forms of social support.
34	Irritable	Subject often seems in a bad mood or is impatient and easily provoked to anger exasperation and consequent agonistic behavior.
35	Unperceptive	Subject is slow to respond or understand moods, dispositions, or behaviors of others.
36	Predictable	Subject’s behavior is consistent and steady over extended periods of time. Subject does little that is unexpected or deviates from its usual behavioral routine.
37	Decisive	Subject is deliberate, determined, and purposeful in its activities.
38	Depressed	Subject does not seek out social interactions with others and often fails to respond to social interactions of other monkeys. Subject often appears isolated, withdrawn, sullen, brooding, and has reduced activity.
39	Conventional	Subject seems to lack spontaneity or originality. Subject behaves in a consistent manner from day to day and stays well within the social rules of the group.
40	Sensitive	Subject is able to understand or read the mood, disposition, feelings, or intentions of other monkeys often on the basis of subtle, minimal cues.
41	Defiant	Subject is assertive or contentious in a way inconsistent with the usual dominance order. Subject maintains these actions despite unfavourable consequences or threats from others.
42	Intelligent	Subject is quick and accurate in judging and comprehending both social and non-social situations. Subject is perceptive and discerning about social relationships.
43	Protective	Subject shows concern for other monkeys and often intervenes to prevent harm or annoyance from coming to them.
44	Quitting	Subject readily stops or gives up activities that have recently been started.
45	Inventive	Subject is more likely than others to do new things including novel social or non-social behaviors. Novel behavior may also include new ways of using devices or materials.
46	Clumsy	Subject is relatively awkward or uncoordinated during movements including but not limited to walking, acrobatics, and play.
47	Erratic	Subject is inconsistent, indefinite, and widely varying in its behavior and moods.
48	Friendly	Subject often seeks out contact with other monkeys for amiable, genial activities. Subject infrequently initiates hostile behaviors towards other monkeys.
49	Anxious	Subject often seems distressed, troubled, or is in a state of uncertainty.
50	Lazy	Subject is relatively inactive, indolent, or slow moving and avoids energetic activities.
51	Disorganized	Subject is scatter-brained, sloppy, or haphazard in its behavior as if not following a consistent goal.
52	Unemotional	Subject is relatively placid and unlikely to become aroused, upset, happy, or sad.
53	Imitative	Subject often mimics, or copies behaviors that it has observed in other monkeys.
54	Independent	Subject is individualistic and determines its own course of action without control or interference from other monkeys.
55	Fond of infants	Subject shows interest in infants other than its own. Perform behaviors such as touching, sniffing, holding, carrying, and grooming infants (infant handling) other than their own.
