# Supplementary material for: Comparison of personality domains derived from personality ratings and behavioral observations in Japanese macaques (Macaca fuscata)
Source: Sci Rep. 2026 Jun 30;16:16809. doi: 10.1038/s41598-026-52385-y (PMC13319768; doi:10.1038/s41598-026-52385-y)
Supplement: Supplementary file 4 — Supplementary File 5 [file 41598_2026_52385_MOESM4_ESM.xlsx]

## Sheet: Supplementary_File
Supplementary File 5. Observation time
ID	Sex	Age‡	Rank†	Number of kin‡	Total observation time (min)	Observation time (min) of period 1	Observation time (min) of period 2	Total_instantaneous_point_no_estrus_period1	Total_session_no_estrus_period1	Total_observation_time_no_estrus_period1	Total_instantaneous_point_no_estrus_period2	Total_session_no_estrus_period2	Total_observation_time_no_estrus_period2	Total_instantaneous_point_estrus_period1	Total_session_estrus_period1	Total_observation_time_estrus_period1	Total_instantaneous_point_estrus_period2	Total_session_estrus_period2	Total_observation_time_estrus_period2	Total_instantaneous_point_estrus	Total_instantaneous_point_no_estrus
A921	Female	23	3	4	340	160	180	320	8	2.66	360	9	3	200	5	1.66	0	0	0	880	680
A922	Female	23	1	1	400	240	160	480	12	4	320	8	2.66	40	1	0.33	0	0	0	840	800
A93	Female	22	1	6	440	260	180	520	13	4.33	360	9	3	0	0	0	0	0	0	880	880
A951	Female	20	8	2	420	260	160	520	13	4.33	320	8	2.66	0	0	0	0	0	0	840	840
B911	Female	24	12	1	420	260	160	520	13	4.33	320	8	2.66	0	0	0	0	0	0	840	840
B912	Female	24	24	1	400	260	140	520	13	4.33	280	7	2.33	80	2	0.66	40	1	0.33	920	800
B96	Female	19	22	0	380	220	160	440	11	3.66	320	8	2.66	80	2	0.66	0	0	0	840	760
C86	Female	29	34	2	340	200	140	400	10	3.33	280	7	2.33	320	8	2.66	40	1	0.33	1040	680
C93	Female	22	39	2	440	280	160	560	14	4.66	320	8	2.66	0	0	0	0	0	0	880	880
C94	Female	21	23	9	340	260	80	520	13	4.33	160	4	1.33	0	0	0	160	4	1.33	840	680
C961	Male	19	4	0	440	300	140	600	15	5	280	7	2.33	0	0	0	0	0	0	880	880
C962	Female	19	38	4	340	220	120	440	11	3.66	240	6	2	40	1	0.33	80	2	0.66	800	680
D941	Female	21	55	5	420	260	160	520	13	4.33	320	8	2.66	0	0	0	0	0	0	840	840
D942	Female	21	48	4	380	220	160	440	11	3.66	320	8	2.66	80	2	0.66	0	0	0	840	760
D95	Female	20	73	2	400	260	140	520	13	4.33	280	7	2.33	0	0	0	40	1	0.33	840	800
D98	Female	17	67	3	420	240	180	480	12	4	360	9	3	0	0	0	0	0	0	840	840
E92	Female	23	75	2	380	233.5	146.5	467	11.67	3.89	293	7.32	2.44	40	1	0.33	40	1	0.33	840	760
F91	Female	24	52	2	300	217	83	434	10.85	3.61	166	4.15	1.38	120	3	1	120	3	1	840	600
F96	Female	19	63	3	400	240	160	480	12	4	320	8	2.66	0	0	0	0	0	0	800	800
G86	Female	29	60	2	340	180	160	360	9	3	320	8	2.66	160	4	1.33	0	0	0	840	680
H84	Male	31	1	0	440	280	160	560	14	4.66	320	8	2.66	0	0	0	0	0	0	880	880
H99	Female	16	89	1	420	230.5	189.5	461	11.52	3.84	379	9.47	3.15	0	0	0	0	0	0	840	840
I85	Male	30	5	0	440	240	200	480	12	4	400	10	3.33	0	0	0	0	0	0	880	880
J02	Female	13	74	5	360	260	100	520	13	4.33	200	5	1.66	0	0	0	120	3	1	840	720
J961	Female	19	50	2	420	260	160	520	13	4.33	320	8	2.66	80	2	0.66	0	0	0	920	840
J962	Female	19	82	3	400	271.5	128.5	543	13.57	4.52	257	6.42	2.14	40	1	0.33	0	0	0	840	800
J97	Female	18	54	3	420	260	160	520	13	4.33	320	8	2.66	0	0	0	0	0	0	840	840
K91	Female	24	68	1	400	260	140	520	13	4.33	280	7	2.33	350	8.75	2.91	40	1	0.33	1190	800
K96	Male	19	2	0	420	260	160	520	13	4.33	320	8	2.66	40	1	0.33	0	0	0	880	840
L95	Male	20	3	0	440	280	160	560	14	4.66	320	8	2.66	0	0	0	0	0	0	880	880
M96	Female	19	49	5	396	240	156	480	12	4	312	7.8	2.6	0	0	0	8	0.2	0.06	800	792
N98	Female	17	45	1	400	220	180	440	11	3.66	360	9	3	40	1	0.33	0	0	0	840	800
total					12696	7832.5	4863.5	15665	391.61	130.43	9727	243.16	80.92	1710	42.75	14.18	688	17.2	5.7	27790	25392
mean		21.375	38.25	2.375	396.75	244.766	151.984	489.531	12.2378	4.07594	303.969	7.59875	2.52875	53.4375	1.33594	0.443125	21.5	0.5375	0.178125	868.438	793.5
± SD		4.09366	28.2831	2.0752	37.3639	29.6903	27.0804	59.3807	1.48451	0.495013	54.1607	1.35397	0.451162	89.5728	2.23932	0.744452	41.7643	1.04411	0.347214	73.4017	74.7279
†The dominance rank of the individuals is based on Katsu (unpublished data) the information of park staff from 2013 to 2014.
‡Individual age and the number of kin as of October, 2015.
