# Supplementary material for: Comparison of personality domains derived from personality ratings and behavioral observations in Japanese macaques (Macaca fuscata)
Source: Sci Rep. 2026 Jun 30;16:16809. doi: 10.1038/s41598-026-52385-y (PMC13319768; doi:10.1038/s41598-026-52385-y)
Supplement: Supplementary file 6 — Supplementary File 1 [file 41598_2026_52385_MOESM6_ESM.xlsx]

## Sheet: comp_correl_rating
Supplementary File 1. Component correlations in personality ratings
Domain	DominancePR	AnxietyPR	FriendlinessPR
DominancePR	1
AnxietyPR	0.02	1
FriendlinessPR	0.33	-0.24	1
