# Supplementary material for: Comparison of personality domains derived from personality ratings and behavioral observations in Japanese macaques (Macaca fuscata)
Source: Sci Rep. 2026 Jun 30;16:16809. doi: 10.1038/s41598-026-52385-y (PMC13319768; doi:10.1038/s41598-026-52385-y)
Supplement: Supplementary file 7 — Supplementary File 3 [file 41598_2026_52385_MOESM7_ESM.xlsx]

## Sheet: Model_validity
Supplementary File 3. Residual diagnostic tests for the four models
		p value
Models	Outlier test	Uniformity test	Dispersion test
1. DominancePR ~ Sex (male) + Rank + Age + Number of kin + SociabilityBC + GroomingBC	1	0.6873	0.504
2. AnxietyPR ~ Sex (male) + Rank + Age + Number of kin + SociabilityBC + GroomingBC	1	0.5297	0.504
3. FriendlinessPR ~ Sex (male) + Rank + Age + Number of kin + SociabilityBC + GroomingBC	1	0.7392	0.504
