# Supplementary material for: Comparison of personality domains derived from personality ratings and behavioral observations in Japanese macaques (Macaca fuscata)
Source: Sci Rep. 2026 Jun 30;16:16809. doi: 10.1038/s41598-026-52385-y (PMC13319768; doi:10.1038/s41598-026-52385-y)
Supplement: Supplementary file 8 — Supplementary File 2 [file 41598_2026_52385_MOESM8_ESM.xlsx]

## Sheet: component_correl_behav
Supplementary File 2. Component correlations in behavioral observation
Domain	SociabilityBC	GroomingBC
SociabilityBC	1
GroomingBC	0.18	1
