# Supplementary material for: Comparison of personality domains derived from personality ratings and behavioral observations in Japanese macaques (Macaca fuscata)
Source: Sci Rep. 2026 Jun 30;16:16809. doi: 10.1038/s41598-026-52385-y (PMC13319768; doi:10.1038/s41598-026-52385-y)
Supplement: Supplementary file 9 — Supplementary File 10 [file 41598_2026_52385_MOESM9_ESM.xlsx]

## Sheet: rater4
ID	Fearful	Dominant	Persistent	Cautious	Stable	Autistic	Curious	Thoughtless	Stingy_Greedy	Jealous	Individualistic	Reckless	Sociable	Distractible	Timid	Sympathetic	Playful	Solitary	Vulnerable	Innovative	Active	Helpful	Bullying	Aggressive	Manipulative	Gentle	Affectionate	Excitable	Impulsive	Inquisitive	Submissive	Cool	Dependent_Follower	Irritable	Unperceptive	Predictable	Decisive	Depressed	Conventional	Sensitive	Defiant	Intelligent	Protective	Quitting	Inventive	Clumsy	Erratic	Friendly	Anxious
C86	2	5	5	4	4	1	4	2	5	3	6	2	4	2	2	2	3	2	2	4	4	4	4	3	6	4	3	4	2	4	4	4	5	2	3	3	4	2	4	4	4	4	3	3	2	1	3	3	2
B912	2	5	3	4	2	1	3	4	5	5	5	3	3	6	2	3	2	2	3	1	4	3	5	6	2	2	3	6	5	2	4	2	5	7	3	4	3	3	4	3	4	3	2	3	1	1	3	2	2
D942	2	4	2	6	6	1	2	2	2	4	2	2	4	2	3	3	2	2	2	1	3	3	2	2	4	6	4	2	1	2	4	6	4	2	3	4	4	2	4	5	2	4	4	4	1	1	2	4	2
A921	1	6	3	4	6	1	3	2	3	3	4	2	4	3	2	2	3	3	2	1	4	4	4	4	3	5	3	3	2	2	3	5	3	2	3	3	4	2	4	4	3	3	4	3	1	1	4	4	2
I85	1	4	3	6	4	1	2	2	4	4	3	3	4	3	5	4	2	4	3	1	2	2	2	2	2	3	2	2	1	1	4	5	3	5	4	4	3	4	4	4	1	3	4	4	1	1	3	3	2
J97	3	2	2	4	3	1	3	3	3	3	3	2	4	4	2	2	2	3	3	2	4	3	4	4	2	3	3	5	2	3	4	3	5	5	3	2	3	2	4	4	4	4	3	3	1	1	4	3	2
L95	2	6	2	4	4	1	4	2	3	2	4	2	3	3	3	3	2	4	2	2	4	4	4	5	2	3	2	5	2	2	3	3	2	4	3	2	3	2	4	4	2	2	3	4	1	1	4	3	2
G86	3	3	2	4	3	1	2	2	3	3	4	2	3	2	4	2	2	4	3	1	3	2	4	4	4	2	3	4	1	2	4	3	6	6	2	2	3	2	4	3	4	4	3	4	3	1	4	3	2
J962	3	3	3	4	3	1	2	2	2	2	2	2	4	4	4	3	2	4	3	1	4	4	4	5	3	3	3	4	2	2	4	3	3	5	2	4	2	1	4	4	3	3	4	3	1	1	4	4	3
D95	2	2	2	4	4	1	1	2	2	2	2	2	3	3	4	2	2	3	2	1	3	2	4	4	2	3	2	3	2	2	4	4	3	4	3	4	2	3	4	3	2	3	3	3	1	1	3	3	2
F91	4	2	2	4	4	1	3	2	2	2	2	2	2	3	4	2	2	5	3	1	3	2	2	2	4	4	2	3	2	2	4	4	4	2	3	3	4	3	4	4	3	4	4	4	1	1	3	3	3
M96	4	3	4	4	3	1	3	4	3	3	4	3	4	4	3	2	3	3	3	1	4	4	4	5	5	3	4	5	3	3	4	3	5	5	3	3	3	2	4	4	4	3	4	4	2	1	4	3	2
F96	4	3	3	4	3	1	3	3	4	4	4	3	3	5	4	3	3	3	3	1	4	4	4	5	3	2	4	5	3	3	4	3	3	6	3	3	3	2	4	4	4	4	3	4	1	1	4	3	2
N98	5	2	2	5	4	1	3	3	3	3	3	3	3	3	5	3	3	4	3	2	3	3	2	2	2	4	3	3	2	3	4	4	2	2	3	2	3	2	4	4	3	3	3	4	2	1	3	4	3
C961	2	6	3	5	3	1	5	4	3	3	5	2	3	4	3	2	2	4	2	2	5	4	4	5	3	2	2	5	2	4	3	3	3	6	3	2	3	2	4	4	3	3	3	4	2	1	5	3	3
D98	3	3	3	5	3	1	3	3	3	3	5	3	3	5	3	2	2	3	2	1	4	3	4	5	3	2	2	5	2	3	3	3	3	6	3	3	3	2	4	4	4	4	3	4	1	1	4	3	2
H84	1	7	4	4	7	1	3	2	6	6	4	2	3	2	3	2	2	4	1	1	2	4	3	2	3	6	5	1	1	3	1	6	2	2	6	4	3	2	4	3	2	3	4	3	1	1	4	4	3
A951	2	6	3	4	4	1	3	3	3	3	3	4	4	5	3	2	2	2	2	1	4	4	6	5	3	3	3	4	2	2	3	3	3	5	3	3	3	2	4	4	4	3	4	3	1	1	4	3	2
E92	5	3	4	4	5	1	4	4	4	4	4	4	4	4	5	2	4	2	4	1	4	4	2	2	3	5	4	3	2	4	4	3	5	3	3	3	3	2	4	4	4	4	4	5	1	1	4	4	4
A93	2	6	3	5	6	1	2	2	5	6	3	2	5	3	2	2	2	2	2	2	5	5	5	4	3	5	4	2	2	3	2	5	3	3	2	3	5	2	4	4	3	4	4	3	1	1	4	4	2
C94	3	5	2	4	3	1	3	2	3	3	4	2	5	3	4	2	1	2	2	1	4	5	5	5	3	3	4	5	2	3	3	3	3	6	2	2	4	2	4	4	3	3	5	4	1	1	4	4	3
J961	4	2	2	4	4	1	3	3	3	3	3	3	3	3	3	2	2	4	2	1	3	2	3	4	3	2	3	4	2	3	4	4	2	6	2	2	3	2	4	4	2	3	3	4	1	1	4	3	2
C962	2	4	4	5	4	1	4	3	4	3	5	3	4	3	3	3	1	2	2	2	4	4	5	5	3	3	3	4	3	5	4	4	3	4	2	2	4	2	4	4	2	4	4	4	3	1	4	3	2
D941	4	3	3	5	3	1	3	2	3	2	2	2	3	3	3	2	1	2	3	1	4	3	2	4	2	3	4	5	2	3	3	3	2	5	2	2	3	2	4	4	3	3	4	3	1	1	4	3	2
B911	3	5	3	4	4	1	3	3	3	3	3	3	4	3	3	2	2	3	3	1	4	3	5	5	3	3	3	4	2	3	3	4	3	5	3	3	3	2	4	4	4	3	3	4	1	1	4	3	2
K91	4	3	5	5	3	1	4	4	4	3	4	3	3	4	3	3	2	4	3	1	4	3	4	5	4	3	3	5	2	3	3	4	5	5	3	3	4	2	4	4	3	4	3	4	1	1	4	3	2
J02	3	3	4	5	5	1	3	3	3	3	4	3	4	3	3	3	2	2	3	1	4	4	4	5	4	3	4	5	2	3	4	4	5	5	3	3	4	2	4	3	4	4	4	3	1	1	3	4	2
B96	4	5	3	5	3	1	4	4	4	5	3	3	4	5	4	3	2	3	3	1	4	4	4	5	2	3	3	5	2	3	3	3	4	5	3	3	4	2	4	2	4	3	4	3	1	1	4	3	2
A922	2	7	4	5	6	1	4	2	4	6	5	2	5	3	2	3	2	2	2	1	4	4	6	6	3	2	3	5	2	2	2	4	4	6	2	3	4	2	4	4	3	4	4	3	1	1	4	4	2
C93	3	5	3	4	4	1	3	3	3	3	3	3	4	3	3	2	1	3	2	1	4	3	4	5	3	3	3	5	1	3	3	4	3	5	3	2	4	2	4	4	2	3	4	4	1	1	4	4	2
K96	1	6	4	5	6	1	4	2	3	4	4	2	3	2	3	3	2	4	2	2	4	4	3	2	3	6	4	2	1	3	2	5	3	2	3	4	3	2	4	3	3	4	2	3	2	2	4	3	2
H99	6	1	1	7	4	1	2	2	2	1	1	1	2	2	6	2	2	6	4	1	4	2	2	2	1	3	2	3	2	2	6	3	2	5	3	4	2	5	5	5	2	4	3	4	2	2	3	2	2
[truncated: 6 more columns]
