# Supplementary material for: Comparison of personality domains derived from personality ratings and behavioral observations in Japanese macaques (Macaca fuscata)
Source: Sci Rep. 2026 Jun 30;16:16809. doi: 10.1038/s41598-026-52385-y (PMC13319768; doi:10.1038/s41598-026-52385-y)
Supplement: Supplementary file 10 — Supplementary File 9 [file 41598_2026_52385_MOESM10_ESM.xlsx]

## Sheet: rater3
ID	Fearful	Dominant	Persistent	Cautious	Stable	Autistic	Curious	Thoughtless	Stingy_Greedy	Jealous	Individualistic	Reckless	Sociable	Distractible	Timid	Sympathetic	Playful	Solitary	Vulnerable	Innovative	Active	Helpful	Bullying	Aggressive	Manipulative	Gentle	Affectionate	Excitable	Impulsive	Inquisitive	Submissive	Cool	Dependent_Follower	Irritable	Unperceptive	Predictable	Decisive	Depressed	Conventional	Sensitive	Defiant	Intelligent	Protective	Quitting	Inventive	Clumsy	Erratic	Friendly	Anxious
C86	3	2	3	3	6	6	2	2	3	3	4	3	3	2	4	3	1	5	4	3	2	3	2	3	5	4	4	3	3	2	5	5	5	2	6	5	5	3	5	2	3	5	3	5	3	5	2	3	2
B912	5	6	5	2	2	3	2	6	6	5	5	5	3	5	3	2	2	3	4	3	5	2	6	6	3	1	3	7	7	3	4	1	4	7	2	6	3	2	4	6	7	2	3	3	3	2	5	3	3
D942	5	3	2	5	3	5	2	3	3	3	2	3	5	3	5	3	2	3	5	2	4	4	3	5	3	4	5	5	5	2	5	3	5	5	5	3	2	5	5	2	5	3	4	5	2	2	5	3	4
A921	2	5	4	3	5	3	2	3	4	3	2	5	6	4	3	4	2	3	4	4	3	4	3	4	5	5	4	3	4	3	3	5	4	3	3	3	4	4	2	3	3	3	2	4	3	3	2	4	3
I85	2	4	5	5	2	5	2	2	6	3	2	2	2	4	7	4	1	5	4	2	3	1	5	6	2	2	3	7	4	3	6	3	4	6	3	6	4	5	6	3	5	3	1	5	1	5	3	2	5
J97	5	3	3	3	4	5	2	3	3	3	2	3	3	5	5	3	3	5	4	2	3	3	3	4	4	5	3	3	4	3	5	3	5	3	3	3	4	3	4	5	3	4	5	5	2	3	3	4	5
L95	5	6	7	3	3	5	3	6	6	7	4	6	3	6	5	2	2	4	5	2	5	3	5	7	2	1	3	6	5	4	3	1	4	6	2	5	2	4	4	5	7	2	1	4	2	1	4	1	5
G86	2	1	2	4	6	5	2	2	3	2	2	2	3	2	3	4	1	5	5	2	3	2	1	2	4	6	4	3	5	3	5	4	4	2	5	6	4	3	5	3	3	4	3	4	3	6	3	4	3
J962	5	2	3	5	5	3	2	2	3	2	2	3	4	3	5	3	2	3	5	2	3	4	3	4	3	4	4	3	2	3	5	3	5	3	5	5	3	3	5	3	3	4	5	5	2	3	4	4	5
D95	6	2	3	5	4	3	3	3	4	4	3	3	4	3	5	4	2	5	5	3	3	4	3	2	3	5	4	3	4	3	6	4	5	3	4	4	2	5	6	4	2	4	3	5	2	2	2	5	5
F91	5	5	5	5	3	2	4	3	6	5	3	3	5	5	4	3	2	3	5	2	5	3	5	5	6	4	5	5	5	3	3	4	6	5	3	5	3	3	2	5	5	5	3	4	5	2	4	3	4
M96	6	2	3	5	3	4	2	3	4	3	2	3	3	4	4	3	2	4	5	2	4	3	2	4	5	5	4	3	3	2	5	4	6	3	2	4	3	5	5	5	3	4	3	5	1	3	3	5	4
F96	5	2	3	5	3	4	3	4	4	3	3	2	4	3	5	4	3	5	5	2	4	3	2	3	3	4	4	4	3	4	6	4	5	3	3	4	3	5	5	5	3	4	5	5	2	3	3	5	5
N98	5	3	2	5	3	5	5	5	3	3	6	5	3	5	3	3	5	5	5	6	5	3	3	3	3	5	3	3	5	5	4	3	4	4	5	3	2	3	3	3	5	5	3	3	5	6	5	3	3
C961	6	4	5	3	1	6	3	6	5	5	5	7	3	6	5	3	5	6	5	2	4	3	6	7	2	2	4	6	5	5	3	2	4	5	5	3	2	4	3	3	6	2	1	6	3	5	4	2	5
D98	3	4	4	5	4	5	3	4	3	3	3	4	4	3	5	4	3	4	5	3	4	4	3	4	4	4	4	3	3	3	5	5	5	3	3	3	4	4	5	5	4	4	5	4	3	3	3	4	4
H84	1	5	7	3	7	2	2	2	5	7	3	2	4	2	1	3	1	4	2	1	2	2	3	2	3	5	3	2	5	2	1	5	1	3	5	5	3	2	6	2	2	4	3	2	2	6	3	3	4
A951	3	5	5	3	3	2	2	3	5	5	3	3	5	2	3	2	2	4	5	2	4	3	5	5	3	3	4	4	5	3	5	3	5	5	4	4	3	2	3	4	2	2	3	4	2	3	3	5	4
E92	3	3	4	5	5	5	2	2	3	3	5	3	3	4	4	3	2	5	6	3	3	3	2	4	3	4	5	3	3	4	5	4	5	3	2	2	3	4	5	5	3	4	3	6	4	6	5	4	5
A93	2	6	5	3	5	3	4	4	5	5	3	3	5	3	2	5	3	2	2	3	5	5	5	3	4	5	5	4	3	2	3	4	2	3	6	4	3	2	5	4	3	4	5	3	2	2	5	5	3
C94	4	5	4	4	4	4	3	3	4	5	2	3	5	3	3	5	3	2	3	3	5	5	3	3	4	5	5	3	3	3	5	4	5	3	4	5	4	2	6	4	3	4	4	3	2	3	3	5	3
J961	5	3	3	5	5	4	2	3	3	3	3	3	4	3	5	4	2	3	5	4	3	5	3	3	4	5	4	4	3	2	5	4	5	3	4	3	3	2	4	4	3	5	4	5	2	2	3	4	4
C962	5	4	5	5	5	4	3	3	5	4	3	3	5	3	5	3	2	3	4	2	5	3	5	5	4	3	3	5	5	2	4	4	4	5	3	4	5	3	4	5	2	3	3	2	1	2	3	3	4
D941	5	3	5	5	5	4	3	4	3	3	2	4	4	3	6	3	3	4	5	2	4	3	3	3	2	4	2	4	3	3	5	4	5	3	5	4	3	5	6	3	2	2	1	4	2	4	3	4	2
B911	5	5	5	3	4	3	4	5	5	4	3	4	5	5	4	4	3	4	4	4	5	4	5	4	4	4	3	4	4	3	3	3	3	4	4	3	3	2	4	4	3	3	5	4	3	3	5	4	3
K91	5	3	4	4	5	5	4	3	4	4	3	4	3	4	4	4	3	5	5	3	4	3	3	4	4	4	4	4	4	3	5	4	5	4	4	3	3	4	4	4	3	4	4	4	4	2	3	4	5
J02	5	3	3	4	3	4	5	5	4	3	3	4	4	3	4	4	3	5	5	3	4	4	3	4	3	4	4	4	3	4	4	4	5	4	3	3	4	5	5	5	4	3	4	4	3	2	4	4	4
B96	6	5	5	4	3	3	5	5	6	6	5	6	5	3	3	3	2	2	5	4	6	4	3	5	6	3	6	5	6	3	3	3	5	5	5	6	5	3	3	3	5	5	3	2	4	3	3	3	4
A922	2	5	5	4	3	2	4	3	5	5	3	3	5	5	2	4	2	2	2	3	4	4	5	5	5	3	4	4	3	2	1	3	2	5	5	3	3	2	5	3	5	3	5	2	2	2	5	5	3
C93	4	3	3	5	5	3	4	3	3	3	5	3	5	3	4	5	3	3	5	3	5	4	3	4	4	5	4	4	3	3	5	5	5	3	5	4	3	3	5	3	3	4	4	3	2	3	3	5	4
K96	2	4	3	5	6	3	2	3	3	3	5	3	5	2	1	4	2	2	3	4	5	5	1	2	4	6	5	3	3	4	3	5	2	3	5	6	5	2	5	2	3	5	5	3	4	2	2	5	2
H99	4	3	3	3	4	4	4	4	3	2	4	4	2	4	4	3	3	6	5	4	3	2	2	3	4	5	3	4	4	3	5	4	3	4	4	2	3	5	5	4	3	3	4	4	4	4	4	3	4
[truncated: 6 more columns]
