# Supplementary material for: Comparison of personality domains derived from personality ratings and behavioral observations in Japanese macaques (Macaca fuscata)
Source: Sci Rep. 2026 Jun 30;16:16809. doi: 10.1038/s41598-026-52385-y (PMC13319768; doi:10.1038/s41598-026-52385-y)
Supplement: Supplementary file 11 — Supplementary File 4 [file 41598_2026_52385_MOESM11_ESM.xlsx]

## Sheet: subject information
ID	sex	Age	Rank	kin	David_score
B911	Female	24	12	1	145.904
C961	Male	19	4	0	-
J02	Female	13	74	5	-100.663
J97	Female	18	54	3	-41.2417
E92	Female	23	75	2	-109.575
F96	Female	19	63	3	-64.4286
K91	Female	24	68	1	-82.3417
M96	Female	19	49	5	-31.3
H99	Female	16	89	1	0
D95	Female	20	73	2	-98.9083
A921	Female	23	3	4	213.975
A93	Female	22	1	6	229.637
A951	Female	20	8	2	162.017
C94	Female	21	23	9	75.0881
J961	Female	19	50	2	-34.4583
J962	Female	19	82	3	-149.267
D941	Female	21	55	5	-48.8869
D942	Female	21	48	4	-25.1762
F91	Female	24	52	2	-36.825
G86	Female	29	60	2	-54.7167
H84	Male	31	1	0	-
I85	Male	30	5	0	-
B912	Female	24	24	1	70.1131
C93	Female	22	39	2	4.01667
C86	Female	29	34	2	36.5369
C962	Female	19	38	4	8.05833
D98	Female	17	67	3	-79
K96	Male	19	2	0	-
L95	Male	20	3	0	-
A922	Female	23	1	1	229.637
B96	Female	19	22	0	84.8917
N98	Female	17	45	1	-18.8583
