# Supplementary material for: Comparison of personality domains derived from personality ratings and behavioral observations in Japanese macaques (Macaca fuscata)
Source: Sci Rep. 2026 Jun 30;16:16809. doi: 10.1038/s41598-026-52385-y (PMC13319768; doi:10.1038/s41598-026-52385-y)
Supplement: Supplementary file 12 — Supplementary File 11 [file 41598_2026_52385_MOESM12_ESM.xlsx]

## Sheet: Four_rater_domain
Supplementary File 12. Factor loadings, sum of squared loadings, cumulative contribution, Cronbach's α and ICC (3, k) of three components based on personality ratings by four raters of Japanese macaques (N = 32) in Japan in 2015
	Components
Items	Dominance	Aggressiveness	Sociability	h2
Irritable	0.95	0.03	0.05	0.87
Excitable	0.95	-0.04	0.04	0.87
Gentle	-0.95	0	0.07	0.96
Unemotional	-0.95	0.1	-0.14	0.81
Stable	-0.88	0.31	0.02	0.87
Cool	-0.88	0.11	0.08	0.85
Aggressive	0.86	0.4	0.02	0.92
Lazy	-0.7	0.39	-0.31	0.5
Distractible	0.69	0.14	-0.2	0.63
Defiant	0.48	0.42	0.01	0.43
Fearful	0.49	-0.77	-0.01	0.8
Bullying	0.48	0.76	-0.02	0.85
Submissive	0.11	-0.93	0.1	0.84
Dominant	-0.02	0.9	-0.03	0.79
Jealous	0.15	0.87	0.02	0.79
Timid	0.35	-0.83	-0.06	0.82
Persistent	0.02	0.77	-0.09	0.58
Imitative	-0.08	-0.49	-0.15	0.29
Intelligent	-0.25	-0.49	0.67	0.76
Sociable	0.11	0.57	0.63	0.83
Solitary	-0.03	-0.72	-0.46	0.85
Friendly	0	-0.08	0.91	0.8
Affectionate	-0.1	0.18	0.85	0.88
Helpful	0.23	0.16	0.84	0.7
Decisive	-0.36	0.4	0.31	0.52
Disorganized	0.37	0.35	-0.22	0.35
Sum of squared loadings	8.14	7.25	3.76
Cumulative contribution	0.31	0.59	0.74
