# Supplementary material for: Comparison of personality domains derived from personality ratings and behavioral observations in Japanese macaques (Macaca fuscata)
Source: Sci Rep. 2026 Jun 30;16:16809. doi: 10.1038/s41598-026-52385-y (PMC13319768; doi:10.1038/s41598-026-52385-y)
Supplement: Supplementary file 13 [file 41598_2026_52385_MOESM13_ESM.rmd]

```{r}

sessionInfo()

citation()


```

```{r}

library(readxl)
library(steepness)

# Read Excel file
tab <- read_excel("rank20134_20143.xls")
tab <- as.data.frame(tab)

# Assume the first column contains individual IDs
ids <- tab[[1]]

# Keep only the win-loss matrix
mat <- tab[, -1]

# Convert to numeric matrix
mat <- as.matrix(mat)
storage.mode(mat) <- "numeric"

# Set row names from the first column
rownames(mat) <- ids

# If needed, set column names
if (is.null(colnames(mat))) {
  colnames(mat) <- ids
}

# Basic checks
stopifnot(is.matrix(mat))
stopifnot(is.numeric(mat))
stopifnot(nrow(mat) == ncol(mat))

# Check whether row and column names match
if (!identical(rownames(mat), colnames(mat))) {
  stop("Row names and column names do not match. Check the sociomatrix.")
}

# Check duplicate IDs
if (anyDuplicated(ids)) {
  warning("Duplicate IDs found in the first column.")
  print(ids[duplicated(ids)])
}

# Calculate David's scores
ds <- getDS(mat)

# Create rank table
rank_df <- data.frame(
  ID = rownames(mat),
  David_score = as.numeric(ds),
  stringsAsFactors = FALSE
)

# Sort by David's score in descending order
rank_df <- rank_df[order(rank_df$David_score, decreasing = TRUE), ]

# Assign ordinal rank
rank_df$Rank <- seq_len(nrow(rank_df))

print(rank_df)

```
