# Supplementary material for: Comparison of personality domains derived from personality ratings and behavioral observations in Japanese macaques (Macaca fuscata)
Source: Sci Rep. 2026 Jun 30;16:16809. doi: 10.1038/s41598-026-52385-y (PMC13319768; doi:10.1038/s41598-026-52385-y)
Supplement: Supplementary file 14 [file 41598_2026_52385_MOESM14_ESM.rmd]

```{r}

sessionInfo()

citation()

```


```{r}

library(readxl)
library(dplyr)
library(psych)
library(tibble)

```

```{r}

# Read the first rater's data
rater1 <- read_excel("Supplementary_File7_rating_rater1.xlsx")
rater1

# Read the second rater's data
rater2 <- read_excel("Supplementary_File8_rating_rater2.xlsx")
rater2

# Read the third rater's data
rater3 <- read_excel("Supplementary_File9_rating_rater3.xlsx")
rater3

# Read the fourth rater's data
rater4 <- read_excel("Supplementary_File10_rating_rater4.xlsx")
rater4

```

```{r}

library(purrr)

# Get common column names across the three raters, excluding ID
common_cols0 <- Reduce(intersect, list(names(rater2), names(rater3), names(rater4)))
common_cols0 <- setdiff(common_cols0, "ID")

# Join the three rater tables by ID after renaming columns by rater
data_3rater_mean0 <- rater2 %>%
  dplyr::select(ID, all_of(common_cols0)) %>%
  rename_with(~ paste0(.x, "_r2"), -ID) %>%
  dplyr::full_join(
    rater3 %>%
      dplyr::select(ID, all_of(common_cols0)) %>%
      rename_with(~ paste0(.x, "_r3"), -ID),
    by = "ID"
  ) %>%
  dplyr::full_join(
    rater4 %>%
      dplyr::select(ID, all_of(common_cols0)) %>%
      rename_with(~ paste0(.x, "_r4"), -ID),
    by = "ID"
  ) 

# Calculate the mean across the three raters for each common item
data_3rater_mean <- data_3rater_mean0 %>%
  transmute(
    ID,
    !!!setNames(
      lapply(common_cols0, function(col) {
        rowMeans(
          .[, paste0(col, c("_r2", "_r3", "_r4")), drop = FALSE],
          na.rm = TRUE
        )
      }),
      common_cols0
    )
  )

# Show the averaged 3-rater data
data_3rater_mean

```

```{r}

# Get column names shared across all four rater tables
common_cols <- Reduce(intersect, list(
  names(rater1),
  names(rater2),
  names(rater3),
  names(rater4)
))

# Exclude the ID column from the target items
item_cols <- setdiff(common_cols, "ID")

# Keep only IDs that are shared across all four raters
common_ids <- Reduce(intersect, list(
  rater1$ID,
  rater2$ID,
  rater3$ID,
  rater4$ID
))

# Subset and sort each rater table by ID
r1 <- rater1 %>% filter(ID %in% common_ids) %>% arrange(ID)
r2 <- rater2 %>% filter(ID %in% common_ids) %>% arrange(ID)
r3 <- rater3 %>% filter(ID %in% common_ids) %>% arrange(ID)
r4 <- rater4 %>% filter(ID %in% common_ids) %>% arrange(ID)

# Prepare a list to store ICC results for each item
icc_results <- vector("list", length(item_cols))
names(icc_results) <- item_cols

# Calculate ICC(3, k) for each common item
for (item in item_cols) {
  
  # Combine ratings for one item across the four raters
  dat <- data.frame(
    rater1 = r1[[item]],
    rater2 = r2[[item]],
    rater3 = r3[[item]],
    rater4 = r4[[item]]
  )
  
  # Use complete cases only
  dat_complete <- dat[complete.cases(dat), , drop = FALSE]

  # Return NA if there are too few complete observations
  if (nrow(dat_complete) < 2) {
    icc_value <- NA_real_
    ci_lower  <- NA_real_
    ci_upper  <- NA_real_
    p_value   <- NA_real_
  } else {
    # Compute ICC and extract ICC(3, k)
    icc_out <- psych::ICC(dat_complete)
    icc_3k <- icc_out$results[icc_out$results$type == "ICC3k", ]
    
    icc_value <- as.numeric(icc_3k$ICC)
    ci_lower  <- as.numeric(icc_3k$`lower bound`)
    ci_upper  <- as.numeric(icc_3k$`upper bound`)
    p_value   <- as.numeric(icc_3k$p)
  }
  
  # Save each result as a separate object
  assign(paste0("ICC_", item), round(icc_value, 2), envir = .GlobalEnv)
  assign(
    paste0("CI_", item),
    paste0("[", round(ci_lower, 2), ", ", round(ci_upper, 2), "]"),
    envir = .GlobalEnv
  )
  assign(paste0("p_", item), round(p_value, 3), envir = .GlobalEnv)
  
  # Store results in a summary table
  icc_results[[item]] <- data.frame(
    Items = item,
    `ICC (3, k)` = round(icc_value, 2),
    `95% CI` = paste0("[", round(ci_lower, 2), ", ", round(ci_upper, 2), "]"),
    p = round(p_value, 3),
    check.names = FALSE
  )
}

# Combine all item-level results and sort by ICC value
ICC_all <- do.call(rbind, icc_results) %>%
  arrange(desc(`ICC (3, k)`))

# Show the final summary table
ICC_all

```

```{r}

# Read 3-rater data and retain selected items
dataP <- data_3rater_mean %>%
  dplyr::select(any_of(c(
"ID",
"Dominant",
"Submissive",
"Sociable",
"Irritable",
"Jealous",
"Bullying",
"Manipulative",
"Stable",
"Fearful",
"Cool",
"Excitable",
"Gentle",
"Aggressive",
"Solitary",
"Affectionate",
"Timid",
"Lazy",
"Disorganized",
"Persistent",
"Stingy_Greedy",
"Friendly",
"Quitting",
"Decisive",
"Helpful",
"Distractible"
  )))

KMO(dataP[, -1])
dataP

```

```{r}

# Promax-rotated PCA
fa.parallel(dataP[, -1])

PC2 <- principal(dataP[, -1], nfactors = 3, rotate = "promax", covar = FALSE)
print(PC2)
summary(PC2)
PC2$scores
PC2$loadings

loadings_PC2 <- rownames_to_column(as.data.frame(unclass(PC2$loadings)), var = "Variable")
sc_PCpro3rat <- as.data.frame(PC2$scores)

sc_PCpro3rat2 <- as.data.frame(cbind(ID = dataP$ID, sc_PCpro3rat))
sc_PCpro3rat3 <- sc_PCpro3rat2 %>%
  rename(
    Dominance = `RC1`,
    Anxiety = `RC2`,
    Friendliness = `RC3`
  )

sc_PCpro3rat3

```

```{r}

# Varimax-rotated PCA
PC <- principal(dataP[, -1], nfactors = 3, rotate = "varimax", covar = FALSE)
print(PC)
summary(PC)
PC$scores
PC$loadings

loadings_PC <- rownames_to_column(as.data.frame(unclass(PC$loadings)), var = "Variable")
sc_PCvari3rat <- as.data.frame(PC$scores)

sc_PCvari3rat2 <- as.data.frame(cbind(ID = dataP$ID, sc_PCvari3rat))
sc_PCvari3rat3 <- sc_PCvari3rat2 %>%
  rename(
    RC1_v3 = `RC1`,
    RC2_v3 = `RC2`,
    RC3_v3 = `RC3`
  )

sc_PCvari3rat3

```

```{r}

# Correlations between the promax and varimax component scores
sc_3ratercorell <- full_join(sc_PCvari3rat3, sc_PCpro3rat3, by = "ID")
sc_3ratercorell

r_values <- c(
  cor(sc_3ratercorell$RC2_v3, sc_3ratercorell$Anxiety, method = "pearson", use = "complete.obs"),
  cor(sc_3ratercorell$RC1_v3, sc_3ratercorell$Dominance, method = "pearson", use = "complete.obs"),
  cor(sc_3ratercorell$RC3_v3, sc_3ratercorell$Friendliness, method = "pearson", use = "complete.obs")
)

mean(r_values)
sd(r_values)

```

```{r}

#Promax inter-component correlation
# Anxiety and Dominance
cor.test(sc_3ratercorell$Anxiety, sc_3ratercorell$Dominance)

# Anxiety and Friendliness
cor.test(sc_3ratercorell$Anxiety, sc_3ratercorell$Friendliness)

# Dominance and Friendliness
cor.test(sc_3ratercorell$Dominance, sc_3ratercorell$Friendliness)

```


```{r}

# Calculate Cronbach's alpha for the 3-rater varimax solution
dataP

# Select items contributing to RC1
RC1_items3rat <- dataP[, c(
  "Excitable",
  "Irritable",
  "Distractible",
  "Gentle",
  "Cool",
  "Stable",
  "Aggressive",
  "Bullying"
)]

# Select items contributing to RC2
RC2_items3rat <- dataP[, c(
  "Persistent",
  "Stingy_Greedy",
  "Jealous",
  "Submissive",
  "Dominant",
  "Fearful",
  "Timid"
)]

# Select items contributing to RC3
RC3_items3rat <- dataP[, c(
  "Solitary",
  "Sociable",
  "Decisive",
  "Disorganized",
  "Lazy",
  "Helpful",
  "Friendly",
  "Affectionate",
  "Manipulative"
)]

# Calculate Cronbach's alpha
alpha_RC13rat <- psych::alpha(RC1_items3rat, check.keys = TRUE)
alpha_RC23rat <- psych::alpha(RC2_items3rat, check.keys = TRUE)
alpha_RC33rat <- psych::alpha(RC3_items3rat, check.keys = TRUE)

print(alpha_RC13rat$total$raw_alpha)
print(alpha_RC23rat$total$raw_alpha)
print(alpha_RC33rat$total$raw_alpha)

```

```{r}

# Extract ICC(3, k) values for Anxiety items and calculate the mean
ICC_RC1_3rat <- ICC_all$`ICC (3, k)`[ICC_all$Items %in% colnames(RC1_items3rat)]
mean_ICC_RC1_3rat <- mean(ICC_RC1_3rat, na.rm = TRUE)

# Extract ICC(3, k) values for Dominant items and calculate the mean
ICC_RC2_3rat <- ICC_all$`ICC (3, k)`[ICC_all$Items %in% colnames(RC2_items3rat)]
mean_ICC_RC2_3rat <- mean(ICC_RC2_3rat, na.rm = TRUE)

# Extract ICC(3, k) values for Friendliness items and calculate the mean
ICC_RC3_3rat <- ICC_all$`ICC (3, k)`[ICC_all$Items %in% colnames(RC3_items3rat)]
mean_ICC_RC3_3rat <- mean(ICC_RC3_3rat, na.rm = TRUE)

# Show results
ICC_RC1_3rat
mean_ICC_RC1_3rat

ICC_RC2_3rat
mean_ICC_RC2_3rat

ICC_RC3_3rat
mean_ICC_RC3_3rat

```

```{r}

# Supplementary analysis
# Principal component analysis based on the data from all four raters. One of the four raters (K.K.) collected the behavioral data and was therefore excluded from the main analyses in the manuscript.


library(purrr)

common_cols <- Reduce(intersect, list(names(rater1), names(rater2), names(rater3), names(rater4)))
common_cols <- setdiff(common_cols, "ID")

data_4rater_mean0 <- rater1 %>%
  dplyr::select(ID, all_of(common_cols)) %>%
  rename_with(~ paste0(.x, "_r1"), -ID) %>%
  dplyr::full_join(
    rater2 %>%
      dplyr::select(ID, all_of(common_cols)) %>%
      rename_with(~ paste0(.x, "_r2"), -ID),
    by = "ID"
  ) %>%
  dplyr::full_join(
    rater3 %>%
      dplyr::select(ID, all_of(common_cols)) %>%
      rename_with(~ paste0(.x, "_r3"), -ID),
    by = "ID"
  ) %>%
  dplyr::full_join(
    rater4 %>%
      dplyr::select(ID, all_of(common_cols)) %>%
      rename_with(~ paste0(.x, "_r4"), -ID),
    by = "ID"
  )

data_4rater_mean <- data_4rater_mean0 %>%
  transmute(
    ID,
    !!!setNames(
      lapply(common_cols, function(col) {
        rowMeans(
          .[, paste0(col, c("_r1", "_r2", "_r3", "_r4")), drop = FALSE],
          na.rm = TRUE
        )
      }),
      common_cols
    )
  )

data_4rater_mean


# Read the 4-rater questionnaire data
data_4rater <- data_4rater_mean %>% 
  dplyr::select(any_of(c(
    "ID",
    "Dominant",
    "Submissive",
    "Sociable",
    "Irritable",
    "Jealous",
    "Bullying",
    "Stable",
    "Fearful",
    "Cool",
    "Excitable",
    "Gentle",
    "Aggressive",
    "Solitary",
    "Affectionate",
    "Timid",
    "Lazy",
    "Dependent/Follower",
    "Disorganized",
    "Persistent",
    "Stingy/Greedy",
    "Friendly",
    "Imitative",
    "Decisive",
    "Helpful",
    "Distractible",
    "Unemotional",
    "Intelligent",
    "Defiant"
  )))

# Evaluate sampling adequacy for PCA
# Exclude the first column (ID) because it is not a personality item
KMO(data_4rater[, -1])

# Inspect the suggested number of components using parallel analysis
# Again, exclude ID from the analysis
fa.parallel(data_4rater[, -1])

# Conduct principal component analysis with 3 components and promax rotation
# covar = FALSE means the analysis is based on the correlation matrix
PC3 <- principal(data_4rater[, -1], nfactors = 3, rotate = "promax", covar = FALSE)

print(PC3)
summary(PC3)
PC3$scores
PC3$loading

# Convert component scores into a data frame
sc_PCpro4rat <- as.data.frame(PC3$scores)

# Combine ID with the component scores
sc_PCpro4rat2 <- as.data.frame(cbind(ID = data_4rater$ID, sc_PCpro4rat))

# Rename the component score columns for clarity
sc_PCpro4rat3 <- sc_PCpro4rat2 %>% 
  rename(
    RC1_4rater = `RC1`,
    RC2_4rater = `RC2`,
    RC3_4rater = `RC3`
  )

# Correlations between component scores from:
# (1) the 3-rater dataset excluding the author, and
# (2) the 4-rater dataset including the author
# Merge the two datasets by ID
sc_34ratercorell <- full_join(sc_PCpro3rat3, sc_PCpro4rat3, by = "ID")
sc_34ratercorell

# Calculate the corresponding Pearson correlations between the two solutions
r_values2 <- c(
  cor(sc_34ratercorell$Anxiety, sc_34ratercorell$RC1_4rater, method = "pearson"),
  cor(sc_34ratercorell$Dominance, sc_34ratercorell$RC2_4rater, method = "pearson"),
  cor(sc_34ratercorell$Friendliness, sc_34ratercorell$RC3_4rater, method = "pearson")
)

# Calculate the mean of the three correlation coefficients
mean(r_values2)
sd(r_values2)

```
