# Supplementary material for: Comparison of personality domains derived from personality ratings and behavioral observations in Japanese macaques (Macaca fuscata)
Source: Sci Rep. 2026 Jun 30;16:16809. doi: 10.1038/s41598-026-52385-y (PMC13319768; doi:10.1038/s41598-026-52385-y)
Supplement: Supplementary file 15 [file 41598_2026_52385_MOESM15_ESM.rmd]

```{r}

sessionInfo()

citation()


```


```{r}

library(dplyr)
library(readxl)
library(psych)
library(car)
library(DHARMa)
library(stats)

```


```{r}

# Merge datasets for model analysis
sc_PCpro3rat3$ID <- as.character(sc_PCpro3rat3$ID)
PB4_s1$ID <- as.character(PB4_s1$ID)

modeldata <- full_join(sc_PCpro3rat3, PB4_s1, by = "ID")

modeldata

# Standardize all numeric columns except ID
num_cols <- sapply(modeldata, is.numeric) & names(modeldata) != "ID"
modeldata[num_cols] <- scale(modeldata[num_cols])

```


```{r}

# Fit Gaussian model for Dominance
model1_1 <- glm(Dominance ~ sex + Rank + Age + kin + RC1 + RC2, data = modeldata, family = gaussian)
model1_1
summary(model1_1)

# Extract model results
model1_2 <- as.data.frame(summary(model1_1)$coefficients)

# Check multicollinearity and confidence intervals
vif(model1_1)
confint(model1_1, level = 0.90)

# Validate the fitted model
simulationOutput1_1 <- simulateResiduals(fittedModel = model1_1, plot = FALSE)
testOutliers(simulationOutput1_1)
testDispersion(simulationOutput1_1)
testUniformity(simulationOutput1_1)

residuals(simulationOutput1_1)
plot(simulationOutput1_1)

```


```{r}

# Fit Gaussian model for Anxiety
model2_1 <- glm(Anxiety ~ sex + Rank + Age + kin + RC1 + RC2, data = modeldata, family = gaussian)
model2_1
summary(model2_1)

confint(model2_1, level = 0.90)

# Validate the fitted model
simulationOutput2_1 <- simulateResiduals(fittedModel = model2_1, plot = FALSE)
testOutliers(simulationOutput2_1)
testDispersion(simulationOutput2_1)
testUniformity(simulationOutput2_1)

residuals(simulationOutput2_1)
plot(simulationOutput2_1)

```


```{r}

# Fit Gaussian model for Friendliness
model3_1 <- glm(Friendliness ~ sex + Rank + Age + kin + RC1 + RC2, data = modeldata, family = gaussian)
model3_1
summary(model3_1)

# Extract model results
model3_2 <- as.data.frame(summary(model3_1)$coefficients)

confint(model3_1, level = 0.90)

# Validate the fitted model
simulationOutput3_1 <- simulateResiduals(fittedModel = model3_1, plot = FALSE)
testOutliers(simulationOutput3_1)
testDispersion(simulationOutput3_1)
testUniformity(simulationOutput3_1)

residuals(simulationOutput3_1)
plot(simulationOutput3_1)

```
