# Supplementary material for: Comparison of personality domains derived from personality ratings and behavioral observations in Japanese macaques (Macaca fuscata)
Source: Sci Rep. 2026 Jun 30;16:16809. doi: 10.1038/s41598-026-52385-y (PMC13319768; doi:10.1038/s41598-026-52385-y)
Supplement: Supplementary file 16 [file 41598_2026_52385_MOESM16_ESM.rmd]

```{r}

sessionInfo()

citation()

```

```{r}

library(readxl)

# Read the original dataset from the Excel file
data <- read_excel("Supplementary_File11_raw_behavior_data.xlsx", 
    col_types = c("skip", "skip", "numeric", 
        "numeric", "numeric", "text", 
        "numeric", "text", "text", 
        "numeric", "text", "numeric", 
        "numeric", "numeric"))

data

```

```{r}

# Read the individual information file
ID <- read_excel("Supplementary_File4_subject_information.xlsx", 
    col_types = c("text", "text", 
        "numeric", "numeric", "numeric", "skip"))

ID

```

```{r}

library(dplyr)
library(tidyr)

# Summarize point counts, session counts, and observation time by estrus, ID, and period
time2 <- data %>%
  group_by(estrus, ID, period1) %>%
  summarise(
    point_count = sum(!is.na(session)),
    session_count = floor((point_count / 40) * 100) / 100,
    observ_time = floor((session_count / 3) * 100) / 100,
    .groups = "drop"
  )

# Keep only non-estrus data and rename columns
time3 <- time2 %>%
  filter(is.na(estrus)) %>%
  rename(
    poconoest = point_count,
    seconoest = session_count,
    obtinoest = observ_time
  )

# Keep only estrus data and rename columns
time4 <- time2 %>%
  filter(estrus == 1) %>%
  rename(
    pocoest = point_count,
    secoest = session_count,
    obtiest = observ_time
  )

# Extract non-estrus data for period 1
time5 <- time3 %>%
  filter(period1 == 1) %>%
  rename(
    poconoest1 = poconoest,
    seconoest1 = seconoest,
    obtinoest1 = obtinoest
  ) %>%
  dplyr::select(-estrus, -period1)

# Extract non-estrus data for period 2
time5_1 <- time3 %>%
  filter(period1 == 2) %>%
  rename(
    poconoest2 = poconoest,
    seconoest2 = seconoest,
    obtinoest2 = obtinoest
  ) %>%
  dplyr::select(-estrus, -period1)

# Merge non-estrus data from period 1 and period 2
time5_2 <- full_join(time5, time5_1, by = "ID")

# Extract estrus data for period 1
time7 <- time4 %>%
  filter(period1 == 1) %>%
  rename(
    pocoest1 = pocoest,
    secoest1 = secoest,
    obtiest1 = obtiest
  ) %>%
  dplyr::select(-estrus, -period1)

# Extract estrus data for period 2
time7_1 <- time4 %>%
  filter(period1 == 2) %>%
  rename(
    pocoest2 = pocoest,
    secoest2 = secoest,
    obtiest2 = obtiest
  ) %>%
  dplyr::select(-estrus, -period1)

# Merge estrus data from period 1 and period 2
time7_2 <- full_join(time7, time7_1, by = "ID")

# Merge non-estrus and estrus summaries
time9 <- full_join(time5_2, time7_2, by = "ID") %>%
  mutate(
    across(-ID, ~replace_na(., 0)),
    point_total_est = floor(poconoest1 + poconoest2 + pocoest1 + pocoest2),
    point_total_noest = floor(poconoest1 + poconoest2)
  )

time9


#Observation session in Period 1
mean(time9$seconoest1, na.rm = TRUE) 
sd(time9$seconoest1, na.rm = TRUE)  
sum(time9$seconoest1, na.rm = TRUE) 

#Observation time (hour) in Period 1
mean(time9$obtinoest1, na.rm = TRUE) 
sd(time9$obtinoest1, na.rm = TRUE)  
sum(time9$obtinoest1, na.rm = TRUE) 

#Observation session in Period 2
mean(time9$seconoest2, na.rm = TRUE) 
sd(time9$seconoest2, na.rm = TRUE)  
sum(time9$seconoest2, na.rm = TRUE) 

#Observation time (hour) in Period 2
mean(time9$obtinoest2, na.rm = TRUE) 
sd(time9$obtinoest2, na.rm = TRUE)  
sum(time9$obtinoest2, na.rm = TRUE) 

```

```{r}

# Create a table of observation time for each individual
time9_A <- time9 %>%
   mutate(
        `Total observation time (min)` = round(`point_total_noest` / 2, 4),
        `Observation time (min) of period 1` = round(`poconoest1` / 2, 4),
        `Observation time (min) of period 2` = round(`poconoest2` / 2, 4),
  ) %>% 
    dplyr::select(-any_of(c(
    "poconoest1",
    "seconoest1",
    "obtinoest1",
    "poconoest2",
    "seconoest2",
    "obtinoest2",
    "pocoest1",
    "secoest1",
    "obtiest1",
    "pocoest2",
    "secoest2",
    "obtiest2",
    "point_total_est",
    "point_total_noest"
  )))

time9_A

```


```{r}

# Summarize instantaneous sampling data by estrus, ID, point, period, and kinship
P_data1 <- data %>%
  group_by(estrus, ID, point, period1, relative1) %>%
  summarise(count = n(), .groups = "drop") %>%
  pivot_wider(
    names_from = point,
    values_from = count,
    values_fill = list(count = 0)
  ) %>%
  dplyr::select(-"NA")

# Extract non-estrus data for period 1
P_data1_1 <- P_data1 %>%
  filter(is.na(estrus), period1 == 1) %>%
  rename(
    period1_1 = `1`,
    period1_2 = `2`,
    period1_3 = `3`,
    period1_4 = `4`,
    period1_5 = `5`,
    period1_6 = `6`,
    period1_7 = `7`
  ) %>%
  dplyr::select(-any_of(c("estrus", "period1")))

# Keep only non-kin data for period 1
P_data1_1_nokin <- P_data1_1 %>%
  filter(relative1 == 0) %>%
  rename(
    period1_4nkin = period1_4,
    period1_5nkin = period1_5
  ) %>%
  dplyr::select(-relative1)

# Keep only kin data for period 1
P_data1_1_kin <- P_data1_1 %>%
  filter(relative1 == 1) %>%
  rename(
    period1_4kin = period1_4,
    period1_5kin = period1_5
  ) %>%
  dplyr::select(-any_of(c("relative1", "period1_1", "period1_2", "period1_3", "period1_6", "period1_7")))

# Merge non-kin and kin data for period 1
P_data1_1_total <- full_join(P_data1_1_nokin, P_data1_1_kin, by = "ID")

# Extract non-estrus data for period 2
P_data1_2 <- P_data1 %>%
  filter(is.na(estrus), period1 == 2) %>%
  rename(
    period2_1 = `1`,
    period2_2 = `2`,
    period2_3 = `3`,
    period2_4 = `4`,
    period2_5 = `5`,
    period2_6 = `6`,
    period2_7 = `7`
  ) %>%
  dplyr::select(-any_of(c("estrus", "period1")))

# Keep only non-kin data for period 2
P_data1_2_nokin <- P_data1_2 %>%
  filter(relative1 == 0) %>%
  rename(
    period2_4nkin = period2_4,
    period2_5nkin = period2_5
  ) %>%
  dplyr::select(-relative1)

# Keep only kin data for period 2
P_data1_2_kin <- P_data1_2 %>%
  filter(relative1 == 1) %>%
  rename(
    period2_4kin = period2_4,
    period2_5kin = period2_5
  ) %>%
  dplyr::select(-any_of(c("relative1", "period2_1", "period2_2", "period2_3", "period2_6", "period2_7")))

# Merge non-kin and kin data for period 2
P_data1_2_total <- full_join(P_data1_2_nokin, P_data1_2_kin, by = "ID")

# Merge period 1 and period 2 data
P_data1_12_total <- full_join(P_data1_1_total, P_data1_2_total, by = "ID")

P_data1_12_total

```

```{r}

# Merge instantaneous sampling data with observation-time summary
Ptotal <- full_join(time9, P_data1_12_total, by = "ID") %>% 
        dplyr::select(-any_of(c(
    "seconoest1",
    "seconoest2",
    "pocoest1",
    "secoest1",
    "obtiest1",
    "pocoest2",
    "secoest2",
    "obtiest2",
    "point_total_est"
  )))

Ptotal

```

```{r}

# Calculate occurrence rates for instantaneous sampling variables
P_data1_12_total2 <- Ptotal %>%
  mutate(
        period1_1 = round(`period1_1` / `poconoest1`, 4),
        period2_1 = round(`period2_1` / `poconoest2`, 4),        
        period1_2 = round(`period1_2` / `poconoest1`, 4), 
        period2_2 = round(`period2_2` / `poconoest2`, 4),         
        period1_3 = round(`period1_3` / `poconoest1`, 4),
        period2_3 = round(`period2_3` / `poconoest2`, 4),        
        period1_4kin = round(`period1_4kin` / `poconoest1`, 4),      
        period2_4kin = round(`period2_4kin` / `poconoest2`, 4),             
        period1_4nkin = round(`period1_4nkin` / `poconoest1`, 4),      
        period2_4nkin = round(`period2_4nkin` / `poconoest2`, 4),        
        period1_6 = round(`period1_6` / `poconoest1`, 4),      
        period2_6 = round(`period2_6` / `poconoest2`, 4), 
        period1_7 = round(`period1_7` / `poconoest1`, 4),      
        period2_7 = round(`period2_7` / `poconoest2`, 4)        
  ) %>% 
  mutate(period1_4kin = replace_na(period1_4kin, 0)) %>% 
  mutate(period1_5kin = replace_na(period1_5kin, 0)) %>% 
  mutate(period2_4kin = replace_na(period2_4kin, 0)) %>% 
  mutate(period2_5kin = replace_na(period2_5kin, 0)) %>%   
    dplyr::select(-any_of(c(
    "poconoest1",
    "seconoest1",
    "obtinoest1",
    "poconoest2",
    "seconoest2",
    "obtinoest2"
    ))) 

P_data1_12_total2

```


```{r}

# Summarize all-occurrence sampling data by estrus, ID, behavior code, period, and kinship
O_data1 <- data %>%
  group_by(estrus, ID, alloc, period1, relative1) %>%
  summarise(count = n(), .groups = "drop") %>% 
  pivot_wider(
    names_from = alloc,
    values_from = count,
    values_fill = list(count = 0)
  ) %>%
  dplyr::select(-"NA")

O_data1

# Summarize proximity counts by estrus, ID, period, kinship, and proximity code
proxm_data <- data %>%
  group_by(estrus, ID, period1, relative1, proxm) %>%
  summarise(proxm_count = n(), .groups = "drop") %>%
  pivot_wider(
    names_from = proxm,
    values_from = proxm_count,
    values_fill = list(proxm_count = 0)
  )

proxm_data

```

```{r}

# Keep only non-estrus data for period 1
O_data1_period1 <- O_data1 %>%
  filter(is.na(estrus), period1 == 1) %>%
  dplyr::select(-estrus, -period1)

# Rename behavior-code columns for period 1
O_data1_1 <- O_data1_period1 %>%
  rename(
    alperi1_5  = `5`,
    alperi1_6  = `6`,
    alperi1_7  = `7`,
    alperi1_8  = `8`,
    alperi1_13 = `13`,
    alperi1_14 = `14`,
    alperi1_15 = `15`,
    alperi1_16 = `16`,
    alperi1_23 = `23`,
    alperi1_27 = `27`,
    alperi1_28 = `28`
  )

O_data1_1

```

```{r}

# Keep only non-estrus data for period 2
O_data1_period2 <- O_data1 %>%
  filter(is.na(estrus), period1 == 2) %>%
  dplyr::select(-estrus, -period1) %>%
  rename(
    alperi2_5  = `5`,
    alperi2_6  = `6`,
    alperi2_7  = `7`,
    alperi2_8  = `8`,
    alperi2_13 = `13`,
    alperi2_14 = `14`,
    alperi2_15 = `15`,
    alperi2_16 = `16`,
    alperi2_23 = `23`,
    alperi2_27 = `27`,
    alperi2_28 = `28`
  )

O_data1_period2

```

```{r}

# Keep only non-kin data for period 1
O_data1_1_nokin <- O_data1_period1 %>%
  filter(relative1 == 0) %>%
  mutate(
    all5_6 = floor(`5` + `6`)
  ) %>%
  rename(
    Operi1_5nkin   = `5`,
    Operi1_6nkin   = `6`,
    Operi1_7nkin   = `7`,
    Operi1_8nkin   = `8`,
    Operi1_13nkin  = `13`,
    Operi1_14nkin  = `14`,
    Operi1_15nkin  = `15`,
    Operi1_16nkin  = `16`,
    Operi1_23nkin  = `23`,
    Operi1_27nkin  = `27`,
    Operi1_28nkin  = `28`,
    Operi1_5_6nkin = all5_6
  ) %>%
  dplyr::select(
    -relative1,
    -Operi1_5nkin, -Operi1_6nkin, -Operi1_7nkin, -Operi1_8nkin
  )

O_data1_1_nokin

```

```{r}

# Keep only kin data for period 1
O_data1_1_kin <- O_data1_period1 %>%
  filter(relative1 == 1) %>%
  mutate(
    all5_6 = floor(`5` + `6`)
  ) %>%
  rename(
    Operi1_5kin   = `5`,
    Operi1_6kin   = `6`,
    Operi1_7kin   = `7`,
    Operi1_8kin   = `8`,
    Operi1_13kin  = `13`,
    Operi1_14kin  = `14`,
    Operi1_15kin  = `15`,
    Operi1_16kin  = `16`,
    Operi1_23kin  = `23`,
    Operi1_27kin  = `27`,
    Operi1_28kin  = `28`,
    Operi1_5_6kin = all5_6
  ) %>%
  dplyr::select(-any_of(c(
    "relative1",
    "Operi1_5kin",
    "Operi1_6kin",
    "Operi1_13kin",
    "Operi1_8kin",
    "Operi1_15kin",
    "Operi1_23kin",
    "Operi1_7kin",
    "Operi1_14kin",
    "Operi1_1kin",
    "Operi1_27kin",
    "Operi1_28kin",
    "Operi1_16kin"
  )))

O_data1_1_kin

```

```{r}

# Keep only non-kin data for period 2
O_data1_2_nokin <- O_data1_period2 %>%
  filter(relative1 == 0) %>%
  mutate(
    all5_6 = floor(alperi2_5 + alperi2_6)
  ) %>%
  rename(
    Operi2_5_6nkin = all5_6,
    Operi2_13nkin  = alperi2_13,
    Operi2_14nkin  = alperi2_14,
    Operi2_15nkin  = alperi2_15,
    Operi2_16nkin  = alperi2_16,
    Operi2_27nkin  = alperi2_27,
    Operi2_28nkin  = alperi2_28
  ) %>%
  dplyr::select(-any_of(c(
    "relative1",
    "alperi2_5",
    "alperi2_6",
    "alperi2_7",
    "alperi2_8"
  )))

O_data1_2_nokin

```

```{r}

# Keep only kin data for period 2
O_data1_2_kin <- O_data1_period2 %>%
  filter(relative1 == 1) %>%
  mutate(
    all5_6 = floor(alperi2_5 + alperi2_6)
  ) %>%
  rename(
    Operi2_5kin   = alperi2_5,
    Operi2_6kin   = alperi2_6,
    Operi2_7kin   = alperi2_7,
    Operi2_8kin   = alperi2_8,
    Operi2_13kin  = alperi2_13,
    Operi2_14kin  = alperi2_14,
    Operi2_15kin  = alperi2_15,
    Operi2_16kin  = alperi2_16,
    Operi2_23kin  = alperi2_23,
    Operi2_27kin  = alperi2_27,
    Operi2_28kin  = alperi2_28,
    Operi2_5_6kin = all5_6
  ) %>%
  dplyr::select(-any_of(c(
    "relative1",
    "proxm",
    "Operi2_5kin",
    "Operi2_6kin",
    "Operi2_13kin",
    "Operi2_8kin",
    "Operi2_15kin",
    "Operi2_23kin",
    "Operi2_7kin",
    "Operi2_14kin",
    "Operi2_1kin",
    "Operi2_27kin",
    "Operi2_28kin",
    "Operi2_16kin"
  )))

O_data1_2_kin

```

```{r}

# Merge non-kin and kin all-occurrence data for period 1
O_data1_1_total <- full_join(O_data1_1_nokin, O_data1_1_kin, by = "ID")

# Add observation-time data for period 1
O_data1_1_total1 <- full_join(time5, O_data1_1_total, by = "ID")

# Merge non-kin and kin all-occurrence data for period 2
O_data1_2_total <- full_join(O_data1_2_nokin, O_data1_2_kin, by = "ID")

# Add observation-time data for period 2
O_data1_2_total1 <- full_join(time5_1, O_data1_2_total, by = "ID")


```


```{r}

# Calculate all-occurrence rates for period 1
O_data1_1_total2 <- O_data1_1_total1 %>%
  mutate(
    Operi1_5_6kin = replace_na(Operi1_5_6kin, 0),
    rate_Operi1_5_6nkin = round(Operi1_5_6nkin / obtinoest1, 4),
    rate_Operi1_13nkin  = round(Operi1_13nkin  / obtinoest1, 4),
    rate_Operi1_15nkin  = round(Operi1_15nkin  / obtinoest1, 4),
    rate_Operi1_23nkin  = round(Operi1_23nkin  / obtinoest1, 4),
    rate_Operi1_14nkin  = round(Operi1_14nkin  / obtinoest1, 4),
    rate_Operi1_16nkin  = round(Operi1_16nkin  / obtinoest1, 4),
    rate_Operi1_27nkin  = round(Operi1_27nkin  / obtinoest1, 4),
    rate_Operi1_28nkin  = round(Operi1_28nkin  / obtinoest1, 4),
    rate_Operi1_5_6kin  = round(Operi1_5_6kin  / obtinoest1, 4)
  ) %>%
  dplyr::select(-any_of(c(
    "poconoest1",
    "seconoest1",
    "obtinoest1",
    "Operi1_13nkin",
    "Operi1_15nkin",
    "Operi1_23nkin",
    "Operi1_14nkin",
    "Operi1_16nkin",
    "Operi1_27nkin",
    "Operi1_28nkin",
    "Operi1_5_6kin",
    "Operi1_5_6nkin"
  )))

O_data1_1_total2

# Calculate all-occurrence rates for period 2
O_data1_2_total2 <- O_data1_2_total1 %>%
  mutate(
    Operi2_5_6kin = replace_na(Operi2_5_6kin, 0),
    rate_Operi2_5_6nkin = round(Operi2_5_6nkin / obtinoest2, 4),
    rate_Operi2_13nkin  = round(Operi2_13nkin  / obtinoest2, 4),
    rate_Operi2_15nkin  = round(Operi2_15nkin  / obtinoest2, 4),
    rate_Operi2_23nkin  = round(alperi2_23      / obtinoest2, 4),
    rate_Operi2_14nkin  = round(Operi2_14nkin  / obtinoest2, 4),
    rate_Operi2_16nkin  = round(Operi2_16nkin  / obtinoest2, 4),
    rate_Operi2_27nkin  = round(Operi2_27nkin  / obtinoest2, 4),
    rate_Operi2_28nkin  = round(Operi2_28nkin  / obtinoest2, 4),
    rate_Operi2_5_6kin  = round(Operi2_5_6kin  / obtinoest2, 4)
  ) %>%
  dplyr::select(-any_of(c(
    "poconoest2",
    "seconoest2",
    "obtinoest2",
    "Operi2_13nkin",
    "Operi2_15nkin",
    "alperi2_23",
    "Operi2_14nkin",
    "Operi2_16nkin",
    "Operi2_27nkin",
    "Operi2_28nkin",
    "Operi2_5_6kin",
    "Operi2_5_6nkin"
  )))

O_data1_2_total2

# Merge period 1 and period 2 all-occurrence rate data
O_data1_12_total <- full_join(O_data1_1_total2, O_data1_2_total2, by = "ID")

O_data1_12_total

```

```{r}

# Summarize proximity counts by estrus, ID, period, kinship, and proximity code
proxm_data0 <- data %>%
  filter(!(prox %in% c("77"))) %>% 
  group_by(estrus, ID, period1, relative1, proxm) %>%
  summarise(proxm_count = n(), .groups = "drop") %>%
  pivot_wider(
    names_from = proxm,
    values_from = proxm_count,
    values_fill = list(proxm_count = 0)
  )

# Keep only non-estrus proximity data
proxm2 <- proxm_data %>% 
  filter(is.na(estrus)) %>%
  dplyr::select(-any_of(c("estrus", "44", "2")))

# Summarize total proximity counts by estrus, ID, period, and proximity code
proxm_data_0 <- data %>%
  filter(!(prox %in% c("77")))

proxm_data_1 <- proxm_data_0 %>% 
  group_by(estrus, ID, period1, proxm) %>%
  summarise(proxm_count = n(), .groups = "drop") %>%
  pivot_wider(
    names_from = proxm,
    values_from = proxm_count,
    values_fill = list(proxm_count = 0)
  )

# Keep only non-estrus total proximity data
proxm2_0 <- proxm_data_1 %>% 
  filter(is.na(estrus)) %>%
  dplyr::select(-any_of(c("estrus", "44", "2")))

# Calculate total proximity count for codes 1, 3, and 4
proxm_2 <- proxm2_0 %>%
  mutate(
    prox134 = round(`1` + `3` + `4`)
  ) %>% 
  dplyr::select(-any_of(c("relative1", "3", "NA", "1", "4")))

# Extract total proximity data for period 1
proxm_3 <- proxm_2 %>%
  filter(period1 == 1) %>% 
  rename(
    prox134_p1 = prox134
  )

# Extract total proximity data for period 2
proxm_4 <- proxm_2 %>%
  filter(period1 == 2) %>% 
  rename(
    prox134_p2 = prox134
  ) %>% 
  dplyr::select(-period1)

# Merge total proximity data across periods
proxm_5 <- full_join(proxm_3, proxm_4, by = "ID") %>% 
  dplyr::select(-period1)

# Extract non-kin proximity data for period 1
proxm2_peri1_nonkin <- proxm2 %>% 
  filter(period1 == 1, relative1 == 0) %>%   
  dplyr::select(-any_of(c("period1", "relative1", "44", "2"))) %>% 
  rename(
    prox_mperi1_nonkin1  = `1`,
    prox_mperi1_nonkin3  = `3`,
    prox_mperi1_nonkinNA = `NA`,
    prox_mperi1_nonkin4  = `4`
  )

# Extract kin proximity data for period 1
proxm2_peri1_kin <- proxm2 %>% 
  filter(period1 == 1, relative1 == 1) %>%   
  dplyr::select(-any_of(c("period1", "relative1", "44", "2"))) %>% 
  rename(
    prox_mperi1_kin1  = `1`,
    prox_mperi1_kin3  = `3`,
    prox_mperi1_kinNA = `NA`,
    prox_mperi1_kin4  = `4`
  )

proxm2_peri1_kin

# Extract non-kin proximity data for period 2
proxm2_peri2_nonkin <- proxm2 %>% 
  filter(period1 == 2, relative1 == 0) %>%   
  dplyr::select(-period1, -relative1) %>% 
  rename(
    prox_mperi2_nonkin1  = `1`,
    prox_mperi2_nonkin3  = `3`,
    prox_mperi2_nonkinNA = `NA`,
    prox_mperi2_nonkin4  = `4`
  )

# Extract kin proximity data for period 2
proxm2_peri2_kin <- proxm2 %>% 
  filter(period1 == 2, relative1 == 1) %>%   
  dplyr::select(-period1, -relative1) %>% 
  rename(
    prox_mperi2_kin1  = `1`,
    prox_mperi2_kin3  = `3`,
    prox_mperi2_kinNA = `NA`,
    prox_mperi2_kin4  = `4`
  )

proxm2_peri2_kin

```

```{r}

# Merge non-kin and kin proximity data for period 1
proxm3 <- full_join(proxm2_peri1_nonkin, proxm2_peri1_kin, by = "ID")

# Add observation-time data for period 1
proxm3_peri1 <- full_join(time5, proxm3, by = "ID")

# Merge non-kin and kin proximity data for period 2
proxm4 <- full_join(proxm2_peri2_nonkin, proxm2_peri2_kin, by = "ID")

# Add observation-time data for period 2
proxm3_peri2 <- full_join(time5_1, proxm4, by = "ID")

```

```{r}

# Calculate proximity rates for period 1
proxm3_peri1_total1 <- proxm3_peri1 %>%
  mutate(
    prox_mperi1_kin1  = replace_na(prox_mperi1_kin1, 0),
    prox_mperi1_kin3  = replace_na(prox_mperi1_kin3, 0),
    prox_mperi1_kin4  = replace_na(prox_mperi1_kin4, 0),
    prox_mperi1_kinNA = replace_na(prox_mperi1_kinNA, 0),
    prox_mperi1_nonkin1  = replace_na(prox_mperi1_nonkin1, 0),
    prox_mperi1_nonkin3  = replace_na(prox_mperi1_nonkin3, 0),
    prox_mperi1_nonkin4  = replace_na(prox_mperi1_nonkin4, 0),
    prox_mperi1_nonkinNA = replace_na(prox_mperi1_nonkinNA, 0),
    prox_mperi1_kin = round(prox_mperi1_kin1 + prox_mperi1_kin3 + prox_mperi1_kin4),
    prox_mperi1_nonkin = round(prox_mperi1_nonkin1 + prox_mperi1_nonkin3 + prox_mperi1_nonkin4),
    rate_prox_mperi1_kin = round(prox_mperi1_kin / obtinoest1, 4),
    rate_prox_mperi1_nonkin = round(prox_mperi1_nonkin / obtinoest1, 4)
  ) %>%
  dplyr::select(-any_of(c(
    "poconoest1",
    "seconoest1",
    "obtinoest1",
    "prox_mperi1_nonkin3",
    "prox_mperi1_nonkin1",
    "prox_mperi1_nonkin4",
    "prox_mperi1_kin3",
    "prox_mperi1_kin1",
    "prox_mperi1_kin4",
    "prox_mperi1_kin",
    "prox_mperi1_nonkin",
    "prox_mperi1_nonkinNA",
    "prox_mperi1_kinNA"
  )))

proxm3_peri1_total1

# Calculate proximity rates for period 2
proxm3_peri2_total1 <- proxm3_peri2 %>%
  mutate(
    prox_mperi2_kin1  = replace_na(prox_mperi2_kin1, 0),
    prox_mperi2_kin3  = replace_na(prox_mperi2_kin3, 0),
    prox_mperi2_kin4  = replace_na(prox_mperi2_kin4, 0),
    prox_mperi2_kinNA = replace_na(prox_mperi2_kinNA, 0),
    prox_mperi2_nonkin1  = replace_na(prox_mperi2_nonkin1, 0),
    prox_mperi2_nonkin3  = replace_na(prox_mperi2_nonkin3, 0),
    prox_mperi2_nonkin4  = replace_na(prox_mperi2_nonkin4, 0),
    prox_mperi2_nonkinNA = replace_na(prox_mperi2_nonkinNA, 0),
    prox_mperi2_kin = round(prox_mperi2_kin1 + prox_mperi2_kin3 + prox_mperi2_kin4),
    prox_mperi2_nonkin = round(prox_mperi2_nonkin1 + prox_mperi2_nonkin3 + prox_mperi2_nonkin4),
    rate_prox_mperi2_kin = round(prox_mperi2_kin / obtinoest2, 4),
    rate_prox_mperi2_nonkin = round(prox_mperi2_nonkin / obtinoest2, 4)
  ) %>%
  dplyr::select(-any_of(c(
    "poconoest2",
    "seconoest2",
    "obtinoest2",
    "prox_mperi2_nonkin3",
    "prox_mperi2_nonkin1",
    "prox_mperi2_nonkin4",
    "prox_mperi2_kin3",
    "prox_mperi2_kin1",
    "prox_mperi2_kin4",
    "prox_mperi2_nonkinNA",
    "prox_mperi2_kinNA",
    "prox_mperi2_kin",
    "prox_mperi2_nonkin"
  )))

proxm3_peri2_total1

# Merge period 1 and period 2 proximity rate data
proxm3_12_total <- full_join(proxm3_peri1_total1, proxm3_peri2_total1, by = "ID")

proxm3_12_total

```

```{r}

# Count the number of proximity partners, ignoring kinship

# Extract partner data
partner <- data %>%
  filter(
    ID != "?",
    !proxm %in% c("2", "33", "44"),
    !is.na(proxm),
    !is.na(prox)
  ) %>%
  group_by(ID, prox, estrus, period1) %>%
  summarise(
    pointop_count = n(),
    .groups = "drop"
  ) %>%
  arrange(ID)

# Check whether partner includes the 3-level proximity variable
partnercheck3variable <- data %>%
  filter(
    ID != "?",
    !proxm %in% c("2", "33", "44"),
    !is.na(proxm),
    !is.na(prox)
  ) %>%
  group_by(ID, prox, proxm, estrus, period1) %>%
  summarise(
    pointop_count = n(),
    .groups = "drop"
  ) %>%
  arrange(ID)

# Keep only non-estrus data and exclude code 77
part <- partner %>%
  mutate(estrus = replace_na(estrus, 0)) %>%
  filter(estrus != 1, !(prox %in% c("77"))) %>%
  dplyr::select(-estrus)

# Count total number of partners by ID
part1 <- part %>%
  group_by(ID) %>%
  summarise(
    pointop_count = n(),
    .groups = "drop"
  )

# Prepare period 1 partner data
part0_period1 <- part %>%
  filter(period1 == 1) %>%
  dplyr::select(-period1) %>%
  rename(
    prox_period1 = prox,
    pointop_period1 = pointop_count
  )

# Count number of partners in period 1
part_period1 <- part0_period1 %>%
  group_by(ID) %>%
  summarise(
    pointop_count = n(),
    .groups = "drop"
  )

# Prepare period 2 partner data
part0_period2 <- part %>%
  filter(period1 == 2) %>%
  dplyr::select(-period1) %>%
  rename(
    prox_period2 = prox,
    pointop_period2 = pointop_count
  )

# Count number of partners in period 2
part_period2 <- part0_period2 %>%
  group_by(ID) %>%
  summarise(
    pointop_count = n(),
    .groups = "drop"
  )

# Count partners again for period 1
part2_period1 <- part_period1 %>%
  group_by(ID) %>%
  summarise(
    pointop_count = n(),
    .groups = "drop"
  )

# Merge period 1 and period 2 total partner counts
part_total0 <- full_join(part_period1, part_period2, by = "ID")


# Count the number of proximity partners, separated by kinship

# Extract partner data with kinship information
partnerkin <- data %>%
  filter(
    ID != "?",
    !proxm %in% c("2", "33", "44"),
    !is.na(proxm),
    !is.na(prox)
  ) %>%
  group_by(ID, prox, estrus, period1, relative1) %>%
  summarise(
    pointop_count = n(),
    .groups = "drop"
  ) %>%
  arrange(ID)

# Keep only non-estrus data and exclude code 77
partkin <- partnerkin %>%
  mutate(estrus = replace_na(estrus, 0)) %>%
  filter(estrus != 1, !(prox %in% c("77"))) %>%
  dplyr::select(-estrus)

# Count total number of kinship-coded partners by ID
partkin1 <- partkin %>%
  group_by(ID) %>%
  summarise(
    pointop_count = n(),
    .groups = "drop"
  )

# Prepare period 1 kinship-coded partner data
partkin0_period1 <- partkin %>%
  filter(period1 == 1) %>%
  dplyr::select(-period1) %>%
  rename(
    prox_period1 = prox,
    pointop_period1 = pointop_count
  )

# Keep only kin data for period 1
partkin_period1 <- partkin0_period1 %>%
  filter(relative1 == 1) %>%
  dplyr::select(-relative1)

# Count kin partners in period 1
partkin_period1_1 <- partkin_period1 %>%
  group_by(ID) %>%
  summarise(
    pointop_count = n(),
    .groups = "drop"
  ) %>%
  rename(
    partkin_period1 = pointop_count
  )

# Keep only non-kin data for period 1
partnonkin_period1 <- partkin0_period1 %>%
  filter(relative1 == 0) %>%
  dplyr::select(-relative1)

# Count non-kin partners in period 1
partnonkin_period1_1 <- partnonkin_period1 %>%
  group_by(ID) %>%
  summarise(
    pointop_count = n(),
    .groups = "drop"
  ) %>%
  rename(
    partnonkin_period1 = pointop_count
  )

# Prepare period 2 kinship-coded partner data
partkin0_period2 <- partkin %>%
  filter(period1 == 2) %>%
  dplyr::select(-period1) %>%
  rename(
    prox_period1 = prox,
    pointop_period1 = pointop_count
  )

# Keep only kin data for period 2
partkin_period2 <- partkin0_period2 %>%
  filter(relative1 == 1) %>%
  dplyr::select(-relative1)

# Count kin partners in period 2
partkin_period2_1 <- partkin_period2 %>%
  group_by(ID) %>%
  summarise(
    pointop_count = n(),
    .groups = "drop"
  ) %>%
  rename(
    partkin_period2 = pointop_count
  )

# Keep only non-kin data for period 2
partnonkin_period2 <- partkin0_period2 %>%
  filter(relative1 == 0) %>%
  dplyr::select(-relative1)

# Count non-kin partners in period 2
partnonkin_period2_1 <- partnonkin_period2 %>%
  group_by(ID) %>%
  summarise(
    pointop_count = n(),
    .groups = "drop"
  ) %>%
  rename(
    partnonkin_period2 = pointop_count
  )

# Merge kin and non-kin partner counts for period 1
part_totalperiod1_kinnonkin <- full_join(partkin_period1_1, partnonkin_period1_1, by = "ID")

# Merge kin and non-kin partner counts for period 2
part_totalperiod2_kinnonkin <- full_join(partkin_period2_1, partnonkin_period2_1, by = "ID")

# Merge period 1 and period 2 kinship summaries
part_total <- full_join(part_totalperiod1_kinnonkin, part_totalperiod2_kinnonkin, by = "ID")

# Merge total and kinship-separated partner counts
part_total2 <- full_join(part_total0, part_total, by = "ID") %>%
  mutate(
    pointop_count.x = replace_na(pointop_count.x, 0),
    pointop_count.y = replace_na(pointop_count.y, 0),
    partkin_period1 = replace_na(partkin_period1, 0),
    partnonkin_period1 = replace_na(partnonkin_period1, 0),
    partkin_period2 = replace_na(partkin_period2, 0),
    partnonkin_period2 = replace_na(partnonkin_period2, 0)
  )

part_total2

```

```{r}

# Count grooming partners
gp <- data %>%
  filter(
    ID != "?",
    !point %in% c("1", "2", "3", "5", "6", "7", "8", "9", "10", "11", "12"),
    !is.na(point),
    !is.na(pointop)
  ) %>%
  group_by(ID, point, estrus, period1, pointop, relative1) %>%
  summarise(
    pointop_count = n(),
    .groups = "drop"
  ) %>%
  arrange(ID)

# Keep only non-estrus data and exclude code 77
gp1 <- gp %>%
  mutate(estrus = replace_na(estrus, 0)) %>%
  filter(estrus != 1, !(pointop %in% c("77"))) %>%
  dplyr::select(-estrus, -point)

# Count kin grooming partners in period 1
gp1_p1_kin <- gp1 %>%
  filter(period1 == 1, relative1 == 1) %>%
  dplyr::select(-relative1, -period1)

gp1_p1_kin1 <- gp1_p1_kin %>%
  group_by(ID) %>%
  summarise(
    pointop_count = n(),
    .groups = "drop"
  ) %>%
  rename(
    gp1_p1_k1 = pointop_count
  )

# Count non-kin grooming partners in period 1
gp1_p1_nonkin <- gp1 %>%
  filter(period1 == 1, relative1 == 0) %>%
  dplyr::select(-relative1, -period1)

gp1_p1_nonkin1 <- gp1_p1_nonkin %>%
  group_by(ID) %>%
  summarise(
    pointop_count = n(),
    .groups = "drop"
  ) %>%
  rename(
    gp1_p1_nonk1 = pointop_count
  )

# Count kin grooming partners in period 2
gp1_p2_kin <- gp1 %>%
  filter(period1 == 2, relative1 == 1) %>%
  dplyr::select(-relative1, -period1)

gp1_p2_kin1 <- gp1_p2_kin %>%
  group_by(ID) %>%
  summarise(
    pointop_count = n(),
    .groups = "drop"
  ) %>%
  rename(
    gp1_p2_k1 = pointop_count
  )

# Count non-kin grooming partners in period 2
gp1_p2_nonkin <- gp1 %>%
  filter(period1 == 2, relative1 == 0) %>%
  dplyr::select(-relative1, -period1)

gp1_p2_nonkin1 <- gp1_p2_nonkin %>%
  group_by(ID) %>%
  summarise(
    pointop_count = n(),
    .groups = "drop"
  ) %>%
  rename(
    gp1_p2_nonk1 = pointop_count
  )

# Count total grooming partners regardless of kinship
gp2 <- gp1 %>%
  group_by(ID, pointop, period1) %>%
  summarise(
    pointop_count = n(),
    .groups = "drop"
  )

# Count total grooming partners in period 1
gp3 <- gp2 %>%
  filter(period1 == 1) %>%
  group_by(ID) %>%
  summarise(
    pointop_count = n(),
    .groups = "drop"
  ) %>%
  rename(
    gpt_p1 = pointop_count
  )

# Count total grooming partners in period 2
gp4 <- gp2 %>%
  filter(period1 == 2) %>%
  group_by(ID) %>%
  summarise(
    pointop_count = n(),
    .groups = "drop"
  ) %>%
  rename(
    gpt_p2 = pointop_count
  )

# Merge total grooming partner counts across periods
gp5 <- full_join(gp3, gp4, by = "ID")

# Merge kin and non-kin grooming partner counts for period 1
gptotal_p1 <- full_join(gp1_p1_kin1, gp1_p1_nonkin1, by = "ID")

# Merge kin and non-kin grooming partner counts for period 2
gptotal_p2 <- full_join(gp1_p2_kin1, gp1_p2_nonkin1, by = "ID")

# Merge period 1 and period 2 grooming summaries
gp_total <- full_join(gptotal_p1, gptotal_p2, by = "ID")

# Merge total and kin/non-kin grooming partner counts
gp_total1 <- full_join(gp5, gp_total, by = "ID")

# Add observation-time data and replace missing values with 0
gp_total2 <- full_join(time5_1, gp_total1, by = "ID") %>%
  dplyr::select(-any_of(c(
    "poconoest2",
    "seconoest2",
    "obtinoest2"
  ))) %>%
  mutate(
    gpt_p1 = replace_na(gpt_p1, 0),
    gpt_p2 = replace_na(gpt_p2, 0),
    gp1_p1_k1 = replace_na(gp1_p1_k1, 0),
    gp1_p1_nonk1 = replace_na(gp1_p1_nonk1, 0),
    gp1_p2_k1 = replace_na(gp1_p2_k1, 0),
    gp1_p2_nonk1 = replace_na(gp1_p2_nonk1, 0)
  )

gp_total2

```


```{r}
# Merge instantaneous-sampling data with individual information
P <- full_join(Ptotal, ID, by = "ID")
P[is.na(P)] <- 0
P$Age_z  <- as.numeric(scale(P$Age))
P$Rank_z <- as.numeric(scale(P$Rank))
P$kin_z  <- as.numeric(scale(P$kin))

# Merge all-occurrence data with individual information
O <- O_data1_1_total1 %>%
  full_join(O_data1_2_total1, by = "ID") %>%
  full_join(ID, by = "ID")
O[is.na(O)] <- 0
O$Age_z  <- as.numeric(scale(O$Age))
O$Rank_z <- as.numeric(scale(O$Rank))
O$kin_z  <- as.numeric(scale(O$kin))

# Prepare dataset for ICC of proximity partner counts
prox_parter <- part_total2 %>%
  full_join(O_data1_1_total1, by = "ID") %>%
  full_join(O_data1_2_total1, by = "ID") %>%
  full_join(ID, by = "ID")
prox_parter[is.na(prox_parter)] <- 0
prox_parter$Age_z  <- as.numeric(scale(prox_parter$Age))
prox_parter$Rank_z <- as.numeric(scale(prox_parter$Rank))
prox_parter$kin_z  <- as.numeric(scale(prox_parter$kin))


# Prepare dataset for ICC of grooming partner counts
grooming_parter <- gp_total2 %>%
  full_join(O_data1_1_total1, by = "ID") %>%
  full_join(O_data1_2_total1, by = "ID") %>%
  full_join(ID, by = "ID")
grooming_parter[is.na(grooming_parter)] <- 0
grooming_parter$Age_z  <- as.numeric(scale(grooming_parter$Age))
grooming_parter$Rank_z <- as.numeric(scale(grooming_parter$Rank))
grooming_parter$kin_z  <- as.numeric(scale(grooming_parter$kin))

# Prepare proximity totals for period 1
proxm_total_period1 <- proxm3_peri1 %>%
  mutate(
    prox_mperi1_kin1  = replace_na(prox_mperi1_kin1, 0),
    prox_mperi1_kin3  = replace_na(prox_mperi1_kin3, 0),
    prox_mperi1_kin4  = replace_na(prox_mperi1_kin4, 0),
    prox_mperi1_kinNA = replace_na(prox_mperi1_kinNA, 0),
    prox_mperi1_nonkin1  = replace_na(prox_mperi1_nonkin1, 0),
    prox_mperi1_nonkin3  = replace_na(prox_mperi1_nonkin3, 0),
    prox_mperi1_nonkin4  = replace_na(prox_mperi1_nonkin4, 0),
    prox_mperi1_nonkinNA = replace_na(prox_mperi1_nonkinNA, 0),
    prox_mperi1_kin = round(prox_mperi1_kin1 + prox_mperi1_kin3 + prox_mperi1_kin4),
    prox_mperi1_nonkin = round(prox_mperi1_nonkin1 + prox_mperi1_nonkin3 + prox_mperi1_nonkin4)
  )

# Prepare proximity totals for period 2
proxm_total_period2 <- proxm3_peri2 %>%
  mutate(
    prox_mperi2_kin1  = replace_na(prox_mperi2_kin1, 0),
    prox_mperi2_kin3  = replace_na(prox_mperi2_kin3, 0),
    prox_mperi2_kin4  = replace_na(prox_mperi2_kin4, 0),
    prox_mperi2_kinNA = replace_na(prox_mperi2_kinNA, 0),
    prox_mperi2_nonkin1  = replace_na(prox_mperi2_nonkin1, 0),
    prox_mperi2_nonkin3  = replace_na(prox_mperi2_nonkin3, 0),
    prox_mperi2_nonkin4  = replace_na(prox_mperi2_nonkin4, 0),
    prox_mperi2_nonkinNA = replace_na(prox_mperi2_nonkinNA, 0),
    prox_mperi2_kin = round(prox_mperi2_kin1 + prox_mperi2_kin3 + prox_mperi2_kin4),
    prox_mperi2_nonkin = round(prox_mperi2_nonkin1 + prox_mperi2_nonkin3 + prox_mperi2_nonkin4)
  )

# Merge proximity-rate data with individual information
rate_prox <- proxm_total_period1 %>%
  full_join(proxm_total_period2, by = "ID") %>%
  full_join(ID, by = "ID")
rate_prox[is.na(rate_prox)] <- 0
rate_prox$Age_z  <- as.numeric(scale(rate_prox$Age))
rate_prox$Rank_z <- as.numeric(scale(rate_prox$Rank))
rate_prox$kin_z  <- as.numeric(scale(rate_prox$kin))

```


```{r}
# Load package for repeatability analysis
library(rptR)
library(glmmTMB)
library(performance)

#1 Create the dataset for repeatability analysis of "moving"
moving <- data.frame(
  ID = c(P$ID, P$ID),
  Pmoving = c(P$period1_2, P$period2_2),
  period = c(rep(1, nrow(P)), rep(2, nrow(P))),
  point = c(P$poconoest1, P$poconoest2),
  sex = c(P$sex, P$sex),
  Age_z = c(P$Age_z, P$Age_z),
  Rank_z = c(P$Rank_z, P$Rank_z),
  kin_z = c(P$kin_z, P$kin_z)
)
moving

# Repeatability of "moving"
r_moving <- rptPoisson(
  Pmoving ~ sex + Age_z + Rank_z + kin_z + offset(log(point)) + (1|ID),
  grname = c("ID", "Overdispersion"),
  data     = moving,
  link     = "log",
  nboot    = 1000,
  npermut  = 0,     
  parallel = TRUE
)
print(r_moving)
summary(r_moving)

# Fit the negative binomial mixed model for "moving"
m_nb_moving <- glmmTMB(
  Pmoving ~ sex + Age_z + Rank_z + kin_z + offset(log(point)) + (1 | ID),
  data = moving,
  family = nbinom2(link = "log")
)

# Check model diagnostics and ICC for "moving"
overdispersion_m_nb_moving <- check_overdispersion(m_nb_moving)
zeroinflation_m_nb_moving <- check_zeroinflation(m_nb_moving)
icc_m_nb_moving <- icc(m_nb_moving)

```


```{r}
# 2 Create the dataset for repeatability analysis of "sitting"
sitting <- data.frame(
  ID = c(P$ID, P$ID),
  Psitting = c(P$period1_3, P$period2_3),
  period = c(rep(1, nrow(P)), rep(2, nrow(P))),
  point = c(P$poconoest1, P$poconoest2),
  sex = c(P$sex, P$sex),
  Age_z = c(P$Age_z, P$Age_z),
  Rank_z = c(P$Rank_z, P$Rank_z),
  kin_z = c(P$kin_z, P$kin_z)
)

sitting

# Repeatability of "sitting"
r_sitting <- rptPoisson(
  Psitting ~ sex + Age_z + Rank_z + kin_z + offset(log(point)) + (1|ID),
  grname = c("ID", "Overdispersion"),
  data     = sitting,
  link     = "log",
  nboot    = 1000,
  npermut  = 0,     
  parallel = TRUE
)

# Fit the negative binomial mixed model for "sitting"
m_nb_sitting <- glmmTMB(
  Psitting ~ sex + Age_z + Rank_z + kin_z + offset(log(point)) + (1 | ID),
  data = sitting,
  family = nbinom2(link = "log")
)

# Check model diagnostics and ICC for "sitting"
overdispersion_m_nb_sitting <- check_overdispersion(m_nb_sitting)
zeroinflation_m_nb_sitting <- check_zeroinflation(m_nb_sitting)
icc_m_nb_sitting <- icc(m_nb_sitting)

```


```{r}
#3 Create the dataset for repeatability analysis of "lying"
lying <- data.frame(
  ID = c(P$ID, P$ID),
  Plying = c(P$period1_7, P$period2_7),
  period = c(rep(1, nrow(P)), rep(2, nrow(P))),
  point = c(P$poconoest1, P$poconoest2),
  sex = c(P$sex, P$sex),
  Age_z = c(P$Age_z, P$Age_z),
  Rank_z = c(P$Rank_z, P$Rank_z),
  kin_z = c(P$kin_z, P$kin_z)
)

lying

# Repeatability of "lying"
r_lying <- rptPoisson(
  Plying ~ sex + Age_z + Rank_z + kin_z + offset(log(point)) + (1|ID),
  grname = c("ID", "Overdispersion"),
  data     = lying,
  link     = "log",
  nboot    = 1000,
  npermut  = 0,     
  parallel = TRUE
)

# Fit the negative binomial mixed model for "lying"
m_nb_lying <- glmmTMB(
  Plying ~ sex + Age_z + Rank_z + kin_z + offset(log(point)) + (1 | ID),
  data = lying,
  family = nbinom2(link = "log")
)

# Check model diagnostics and ICC for "lying"
overdispersion_m_nb_lying <- check_overdispersion(m_nb_lying)
zeroinflation_m_nb_lying <- check_zeroinflation(m_nb_lying)
icc_m_nb_lying <- icc(m_nb_lying)

```


```{r}
#4 Create the dataset for repeatability analysis of "feeding"
feeding <- data.frame(
  ID = c(P$ID, P$ID),
  Pfeeding = c(P$period1_1, P$period2_1),
  period = c(rep(1, length(P$period1_1)), rep(2, length(P$period1_2))),
  point = c(P$poconoest1, P$poconoest2),
  sex = c(P$sex, P$sex),
  Age_z = c(P$Age_z, P$Age_z),
  Rank_z = c(P$Rank_z, P$Rank_z),
  kin_z = c(P$kin_z, P$kin_z)
)

feeding

# Repeatability of "feeding"
r_feeding <- rptPoisson(
  Pfeeding ~ sex + Age_z + Rank_z + kin_z + offset(log(point)) + (1|ID),
  grname = c("ID", "Overdispersion"),
  data     = feeding,
  link     = "log",
  nboot    = 1000,
  npermut  = 0,     
  parallel = TRUE
)

# Fit the negative binomial mixed model for "feeding"
m_nb_feeding <- glmmTMB(
  Pfeeding ~ sex + Age_z + Rank_z + kin_z + offset(log(point)) + (1 | ID),
  data = feeding,
  family = nbinom2(link = "log")
)

# Check model diagnostics and ICC for "feeding"
overdispersion_m_nb_feeding <- check_overdispersion(m_nb_feeding)
zeroinflation_m_nb_feeding <- check_zeroinflation(m_nb_feeding)
icc_m_nb_feeding <- icc(m_nb_feeding)

```


```{r}

#5 Create the dataset for repeatability analysis of "self-grooming"
self_grooming <- data.frame(
  ID = c(P$ID, P$ID),
  Pself_grooming = c(P$period1_6, P$period2_6),
  period = c(rep(1, nrow(P)), rep(2, nrow(P))),
  point = c(P$poconoest1, P$poconoest2),
  sex = c(P$sex, P$sex),
  Age_z = c(P$Age_z, P$Age_z),
  Rank_z = c(P$Rank_z, P$Rank_z),
  kin_z = c(P$kin_z, P$kin_z)
)

self_grooming

# Repeatability of "self_grooming"
r_self_grooming <- rptPoisson(
  Pself_grooming ~ sex + Age_z + Rank_z + kin_z + offset(log(point)) + (1|ID),
  grname = c("ID", "Overdispersion"),
  data     = self_grooming,
  link     = "log",
  nboot    = 1000,
  npermut  = 0,     
  parallel = TRUE
)

# Fit the negative binomial mixed model for "self-grooming"
m_nb_self_grooming <- glmmTMB(
  Pself_grooming ~ sex + Age_z + Rank_z + kin_z + offset(log(point)) + (1 | ID),
  data = self_grooming,
  family = nbinom2(link = "log")
)

# Check model diagnostics and ICC for "self-grooming"
overdispersion_m_nb_self_grooming <- check_overdispersion(m_nb_self_grooming)
zeroinflation_m_nb_self_grooming <- check_zeroinflation(m_nb_self_grooming)
icc_m_nb_self_grooming <- icc(m_nb_self_grooming)

```


```{r}

#6 Repeatability of "scratching"
# Create the dataset for repeatability analysis of "scratching"
scratching <- data.frame(
  ID = c(O$ID, O$ID),
  Pscratching = c(O$Operi1_23nkin, O$alperi2_23),
  period = c(rep(1, nrow(O)), rep(2, nrow(O))),
  hour = c(O$obtinoest1, O$obtinoest2),
  sex = c(O$sex, O$sex),
  Age_z = c(O$Age_z, O$Age_z),
  Rank_z = c(O$Rank_z, O$Rank_z),
  kin_z = c(O$kin_z, O$kin_z)
)

# Run rptPoisson for "scratching"
r_scratching <- rptPoisson(
  Pscratching ~ sex + Age_z + Rank_z + kin_z + offset(log(hour)) + (1 | ID),
  grname = c("ID", "Overdispersion"),
  data = scratching,
  link = "log",
  nboot = 1000,
  npermut = 0,
  parallel = TRUE
)

# Fit the negative binomial mixed model for "scratching"
m_nb_scratching <- glmmTMB(
  Pscratching ~ sex + Age_z + Rank_z + kin_z + offset(log(hour)) + (1 | ID),
  data = scratching,
  family = nbinom2(link = "log")
)

# Check diagnostics and ICC for "scratching"
overdispersion_m_nb_scratching <- check_overdispersion(m_nb_scratching)
zeroinflation_m_nb_scratching <- check_zeroinflation(m_nb_scratching)
icc_m_nb_self_scratching <- icc(m_nb_scratching)

```


```{r}

#7 Repeatability of "threat"
# Create the dataset for repeatability analysis of "threat"
threat <- data.frame(
  ID = c(O$ID, O$ID),
  Pthreat = c(O$Operi1_13nkin, O$Operi2_13nkin),
  period = c(rep(1, nrow(O)), rep(2, nrow(O))),
  hour = c(O$obtinoest1, O$obtinoest2),
  sex = c(O$sex, O$sex),
  Age_z = c(O$Age_z, O$Age_z),
  Rank_z = c(O$Rank_z, O$Rank_z),
  kin_z = c(O$kin_z, O$kin_z)
)

# Run rptPoisson for "threat"
r_threat <- rptPoisson(
  Pthreat ~ sex + Age_z + Rank_z + kin_z + offset(log(hour)) + (1 | ID),
  grname = c("ID", "Overdispersion"),
  data = threat,
  link = "log",
  nboot = 1000,
  npermut = 0,
  parallel = TRUE
)

# Fit the negative binomial mixed model for "threat"
m_nb_threat <- glmmTMB(
  Pthreat ~ sex + Age_z + Rank_z + kin_z + offset(log(hour)) + (1 | ID),
  data = threat,
  family = nbinom2(link = "log")
)

# Check diagnostics and ICC for "threat"
overdispersion_m_nb_threat <- check_overdispersion(m_nb_threat)
zeroinflation_m_nb_threat <- check_zeroinflation(m_nb_threat)
icc_m_nb_self_threat <- icc(m_nb_threat)

```


```{r}

#8 Repeatability of "aggression"
# Create the dataset for repeatability analysis of "aggression"
aggression <- data.frame(
  ID = c(O$ID, O$ID),
  Paggression = c(O$Operi1_15nkin, O$Operi2_15nkin),
  period = c(rep(1, nrow(O)), rep(2, nrow(O))),
  hour = c(O$obtinoest1, O$obtinoest2),
  sex = c(O$sex, O$sex),
  Age_z = c(O$Age_z, O$Age_z),
  Rank_z = c(O$Rank_z, O$Rank_z),
  kin_z = c(O$kin_z, O$kin_z)
)

# Run rptPoisson for "aggression"
r_aggression <- rptPoisson(
  Paggression ~ sex + Age_z + Rank_z + kin_z + offset(log(hour)) + (1 | ID),
  grname = c("ID", "Overdispersion"),
  data = aggression,
  link = "log",
  nboot = 1000,
  npermut = 0,
  parallel = TRUE
)

# Fit the negative binomial mixed model for "aggression"
m_nb_aggression <- glmmTMB(
  Paggression ~ sex + Age_z + Rank_z + kin_z + offset(log(hour)) + (1 | ID),
  data = aggression,
  family = nbinom2(link = "log")
)

# Check diagnostics and ICC for "aggression"
overdispersion_m_nb_aggression <- check_overdispersion(m_nb_aggression)
zeroinflation_m_nb_aggression <- check_zeroinflation(m_nb_aggression)
icc_m_nb_aggression <- icc(m_nb_aggression)

```


```{r}

#9 Repeatability of "supplanting"
# Create the dataset for repeatability analysis of "supplanting"
supplanting <- data.frame(
  ID = c(O$ID, O$ID),
  Psupplanting = c(O$Operi1_27nkin, O$Operi2_27nkin),
  period = c(rep(1, nrow(O)), rep(2, nrow(O))),
  hour = c(O$obtinoest1, O$obtinoest2),
  sex = c(O$sex, O$sex),
  Age_z = c(O$Age_z, O$Age_z),
  Rank_z = c(O$Rank_z, O$Rank_z),
  kin_z = c(O$kin_z, O$kin_z)
)

# Run rptPoisson for "supplanting"
r_supplanting <- rptPoisson(
  Psupplanting ~ sex + Age_z + Rank_z + kin_z + offset(log(hour)) + (1 | ID),
  grname = c("ID", "Overdispersion"),
  data = supplanting,
  link = "log",
  nboot = 1000,
  npermut = 0,
  parallel = TRUE
)

# Fit the negative binomial mixed model for "supplanting"
m_nb_supplanting <- glmmTMB(
  Psupplanting ~ sex + Age_z + Rank_z + kin_z + offset(log(hour)) + (1 | ID),
  data = supplanting,
  family = nbinom2(link = "log")
)

# Check diagnostics and ICC for "supplanting"
overdispersion_m_nb_supplanting <- check_overdispersion(m_nb_supplanting)
zeroinflation_m_nb_supplanting <- check_zeroinflation(m_nb_supplanting)
icc_m_nb_supplanting <- icc(m_nb_supplanting)

```


```{r}

#10 Repeatability of "receiving_supplanting"
# Create the dataset for repeatability analysis of "receiving_supplanting"
receiving_supplanting <- data.frame(
  ID = c(O$ID, O$ID),
  Preceiving_supplanting = c(O$Operi1_28nkin, O$Operi2_28nkin),
  period = c(rep(1, nrow(O)), rep(2, nrow(O))),
  hour = c(O$obtinoest1, O$obtinoest2),
  sex = c(O$sex, O$sex),
  Age_z = c(O$Age_z, O$Age_z),
  Rank_z = c(O$Rank_z, O$Rank_z),
  kin_z = c(O$kin_z, O$kin_z)
)

# Run rptPoisson for "receiving_supplanting"
r_receiving_supplanting <- rptPoisson(
  Preceiving_supplanting ~ sex + Age_z + Rank_z + kin_z + offset(log(hour)) + (1 | ID),
  grname = c("ID", "Overdispersion"),
  data = receiving_supplanting,
  link = "log",
  nboot = 1000,
  npermut = 0,
  parallel = TRUE
)

# Fit the negative binomial mixed model for "receiving_supplanting"
m_nb_receiving_supplanting <- glmmTMB(
  Preceiving_supplanting ~ sex + Age_z + Rank_z + kin_z + offset(log(hour)) + (1 | ID),
  data = receiving_supplanting,
  family = nbinom2(link = "log")
)

# Check diagnostics and ICC for "receiving_supplanting"
overdispersion_m_nb_receiving_supplanting <- check_overdispersion(m_nb_receiving_supplanting)
zeroinflation_m_nb_receiving_supplanting <- check_zeroinflation(m_nb_receiving_supplanting)
icc_m_nb_receiving_supplanting <- icc(m_nb_receiving_supplanting)

```


```{r}

#11 Repeatability of "grooming_kin"
# Create the dataset for repeatability analysis of "grooming_kin"
grooming_kin <- data.frame(
  ID = c(P$ID, P$ID),
  Pgrooming_kin = c(P$period1_4kin, P$period2_4kin),
  period = c(rep(1, nrow(P)), rep(2, nrow(P))),
  point = c(P$poconoest1, P$poconoest2),
  sex = c(P$sex, P$sex),
  Age_z = c(P$Age_z, P$Age_z),
  Rank_z = c(P$Rank_z, P$Rank_z),
  kin_z = c(P$kin_z, P$kin_z)
)

# Run rptPoisson for "grooming_kin"
r_grooming_kin <- rptPoisson(
  Pgrooming_kin ~ sex + Age_z + Rank_z + kin_z + offset(log(point)) + (1 | ID),
  grname = c("ID", "Overdispersion"),
  data = grooming_kin,
  link = "log",
  nboot = 1000,
  npermut = 0,
  parallel = TRUE
)

# Fit the negative binomial mixed model for "grooming_kin"
m_nb_grooming_kin <- glmmTMB(
  Pgrooming_kin ~ sex + Age_z + Rank_z + kin_z + offset(log(point)) + (1 | ID),
  data = grooming_kin,
  family = nbinom2(link = "log")
)

# Check diagnostics and ICC for "grooming_kin"
overdispersion_m_nb_grooming_kin <- check_overdispersion(m_nb_grooming_kin)
zeroinflation_m_nb_grooming_kin <- check_zeroinflation(m_nb_grooming_kin)
icc_m_nb_grooming_kin <- icc(m_nb_grooming_kin)

```


```{r}

#12 Repeatability of "grooming_non_kin"
# Create the dataset for repeatability analysis of "grooming_non_kin"
grooming_non_kin <- data.frame(
  ID = c(P$ID, P$ID),
  Pgrooming_non_kin = c(P$period1_4nkin, P$period2_4nkin),
  period = c(rep(1, nrow(P)), rep(2, nrow(P))),
  point = c(P$poconoest1, P$poconoest2),
  sex = c(P$sex, P$sex),
  Age_z = c(P$Age_z, P$Age_z),
  Rank_z = c(P$Rank_z, P$Rank_z),
  kin_z = c(P$kin_z, P$kin_z)
)

# Run rptPoisson for "grooming_non_kin"
r_grooming_non_kin <- rptPoisson(
  Pgrooming_non_kin ~ sex + Age_z + Rank_z + kin_z + offset(log(point)) + (1 | ID),
  grname = c("ID", "Overdispersion"),
  data = grooming_non_kin,
  link = "log",
  nboot = 1000,
  npermut = 0,
  parallel = TRUE
)

# Fit the negative binomial mixed model for "grooming_non_kin"
m_nb_grooming_non_kin <- glmmTMB(
  Pgrooming_non_kin ~ sex + Age_z + Rank_z + kin_z + offset(log(point)) + (1 | ID),
  data = grooming_non_kin,
  family = nbinom2(link = "log")
)

# Check diagnostics and ICC for "grooming_non_kin"
overdispersion_m_nb_grooming_non_kin <- check_overdispersion(m_nb_grooming_non_kin)
zeroinflation_m_nb_grooming_non_kin <- check_zeroinflation(m_nb_grooming_non_kin)
icc_m_nb_grooming_non_kin <- icc(m_nb_grooming_non_kin)

```


```{r}

#13 Repeatability of "kin grooming partner"
# Create the dataset for repeatability analysis of "kin grooming partner"
kin_g_partner <- data.frame(
  ID = c(grooming_parter$ID, grooming_parter$ID),
  Pkin_g_partner = c(grooming_parter$gp1_p1_k1, grooming_parter$gp1_p2_k1),
  period = c(rep(1, nrow(grooming_parter)), rep(2, nrow(grooming_parter))),
  hour = c(grooming_parter$obtinoest1, grooming_parter$obtinoest2),
  sex = c(grooming_parter$sex, grooming_parter$sex),
  Age_z = c(grooming_parter$Age_z, grooming_parter$Age_z),
  Rank_z = c(grooming_parter$Rank_z, grooming_parter$Rank_z),
  kin_z = c(grooming_parter$kin_z, grooming_parter$kin_z)
)

# Run rptPoisson for "kin grooming partner"
r_kin_g_partner <- rptPoisson(
  Pkin_g_partner ~ sex + Age_z + Rank_z + kin_z + offset(log(hour)) + (1 | ID),
  grname = c("ID", "Overdispersion"),
  data = kin_g_partner,
  link = "log",
  nboot = 1000,
  npermut = 0,
  parallel = TRUE
)

# Fit the negative binomial mixed model for "kin grooming partner"
m_nb_kin_g_partner <- glmmTMB(
  Pkin_g_partner ~ sex + Age_z + Rank_z + kin_z + offset(log(hour)) + (1 | ID),
  data = kin_g_partner,
  family = nbinom2(link = "log")
)

# Check diagnostics and ICC for "kin grooming partner"
overdispersion_m_nb_kin_g_partner <- check_overdispersion(m_nb_kin_g_partner)
zeroinflation_m_nb_kin_g_partner <- check_zeroinflation(m_nb_kin_g_partner)
icc_m_nb_kin_g_partner <- icc(m_nb_kin_g_partner)

```


```{r}

#14 Repeatability of "non kin grooming partner"
# Create the dataset for repeatability analysis of "non kin grooming partner"
non_kin_g_partner <- data.frame(
  ID = c(grooming_parter$ID, grooming_parter$ID),
  Pnon_kin_g_partner = c(grooming_parter$gp1_p1_nonk1, grooming_parter$gp1_p2_nonk1),
  period = c(rep(1, nrow(grooming_parter)), rep(2, nrow(grooming_parter))),
  hour = c(grooming_parter$obtinoest1, grooming_parter$obtinoest2),
  sex = c(grooming_parter$sex, grooming_parter$sex),
  Age_z = c(grooming_parter$Age_z, grooming_parter$Age_z),
  Rank_z = c(grooming_parter$Rank_z, grooming_parter$Rank_z),
  kin_z = c(grooming_parter$kin_z, grooming_parter$kin_z)
)

# Run rptPoisson for "non kin grooming partner"
r_non_kin_g_partner <- rptPoisson(
  Pnon_kin_g_partner ~ sex + Age_z + Rank_z + kin_z + offset(log(hour)) + (1 | ID),
  grname = c("ID", "Overdispersion"),
  data = non_kin_g_partner,
  link = "log",
  nboot = 1000,
  npermut = 0,
  parallel = TRUE
)

# Fit the negative binomial mixed model for "non kin grooming partner"
m_nb_non_kin_g_partner <- glmmTMB(
  Pnon_kin_g_partner ~ sex + Age_z + Rank_z + kin_z + offset(log(hour)) + (1 | ID),
  data = non_kin_g_partner,
  family = nbinom2(link = "log")
)

# Check diagnostics and ICC for "non kin grooming partner"
overdispersion_m_nb_non_kin_g_partner <- check_overdispersion(m_nb_non_kin_g_partner)
zeroinflation_m_nb_non_kin_g_partner <- check_zeroinflation(m_nb_non_kin_g_partner)
icc_m_nb_non_kin_g_partner <- icc(m_nb_non_kin_g_partner)

```


```{r}

#15 Repeatability of "proximity with kin"
# Create the dataset for repeatability analysis of "proximity with kin"
rate_prox_kin <- data.frame(
  ID = c(rate_prox$ID, rate_prox$ID),
  Prate_prox_kin = c(rate_prox$prox_mperi1_kin, rate_prox$prox_mperi2_kin),
  period = c(rep(1, nrow(rate_prox)), rep(2, nrow(rate_prox))),
  point = c(rate_prox$poconoest1, rate_prox$poconoest2),
  sex = c(rate_prox$sex, rate_prox$sex),
  Age_z = c(rate_prox$Age_z, rate_prox$Age_z),
  Rank_z = c(rate_prox$Rank_z, rate_prox$Rank_z),
  kin_z = c(rate_prox$kin_z, rate_prox$kin_z)
)

# Run rptPoisson for "proximity with kin"
r_rate_prox_kin <- rptPoisson(
  Prate_prox_kin ~ sex + Age_z + Rank_z + kin_z + offset(log(point)) + (1 | ID),
  grname = c("ID", "Overdispersion"),
  data = rate_prox_kin,
  link = "log",
  nboot = 1000,
  npermut = 0,
  parallel = TRUE
)

# Fit the negative binomial mixed model for "proximity with kin"
m_nb_rate_prox_kin <- glmmTMB(
  Prate_prox_kin ~ sex + Age_z + Rank_z + kin_z + offset(log(point)) + (1 | ID),
  data = rate_prox_kin,
  family = nbinom2(link = "log")
)

# Check diagnostics and ICC for "proximity with kin"
overdispersion_m_nb_rate_prox_kin <- check_overdispersion(m_nb_rate_prox_kin)
zeroinflation_m_nb_rate_prox_kin <- check_zeroinflation(m_nb_rate_prox_kin)
icc_m_nb_rate_prox_kin <- icc(m_nb_rate_prox_kin)

```


```{r}

#16 Repeatability of "proximity with non-kin"
# Create the dataset for repeatability analysis of "proximity with non-kin"
rate_prox_nonkin <- data.frame(
  ID = c(rate_prox$ID, rate_prox$ID),
  Prate_prox_nonkin = c(rate_prox$prox_mperi1_nonkin, rate_prox$prox_mperi2_nonkin),
  period = c(rep(1, nrow(rate_prox)), rep(2, nrow(rate_prox))),
  point = c(rate_prox$poconoest1, rate_prox$poconoest2),
  sex = c(rate_prox$sex, rate_prox$sex),
  Age_z = c(rate_prox$Age_z, rate_prox$Age_z),
  Rank_z = c(rate_prox$Rank_z, rate_prox$Rank_z),
  kin_z = c(rate_prox$kin_z, rate_prox$kin_z)
)

# Run rptPoisson for "proximity with non-kin"
r_rate_prox_nonkin <- rptPoisson(
  Prate_prox_nonkin ~ sex + Age_z + Rank_z + kin_z + offset(log(point)) + (1 | ID),
  grname = c("ID", "Overdispersion"),
  data = rate_prox_nonkin,
  link = "log",
  nboot = 1000,
  npermut = 0,
  parallel = TRUE
)

# Fit the negative binomial mixed model for "proximity with non-kin"
m_nb_rate_prox_nonkin <- glmmTMB(
  Prate_prox_nonkin ~ sex + Age_z + Rank_z + kin_z + offset(log(point)) + (1 | ID),
  data = rate_prox_nonkin,
  family = nbinom2(link = "log")
)

# Check diagnostics and ICC for "proximity with non-kin"
overdispersion_m_nb_rate_prox_nonkin <- check_overdispersion(m_nb_rate_prox_nonkin)
zeroinflation_m_nb_prox_nonkin <- check_zeroinflation(m_nb_rate_prox_nonkin)
icc_m_nb_rate_prox_nonkin <- icc(m_nb_rate_prox_nonkin)

```


```{r}

#17 Repeatability of "kin proximity partner"
# Create the dataset for repeatability analysis of "kin proximity partner"
kin_prox_partner <- data.frame(
  ID = c(prox_parter$ID, prox_parter$ID),
  Pkin_prox_partner = c(prox_parter$partkin_period1, prox_parter$partkin_period2),
  period = c(rep(1, nrow(prox_parter)), rep(2, nrow(prox_parter))),
  hour = c(prox_parter$obtinoest1, prox_parter$obtinoest2),
  sex = c(prox_parter$sex, prox_parter$sex),
  Age_z = c(prox_parter$Age_z, prox_parter$Age_z),
  Rank_z = c(prox_parter$Rank_z, prox_parter$Rank_z),
  kin_z = c(prox_parter$kin_z, prox_parter$kin_z)
)
prox_parter
# Run rptPoisson for "kin proximity partner"
r_kin_prox_partner <- rptPoisson(
  Pkin_prox_partner ~ sex + Age_z + Rank_z + kin_z + offset(log(hour)) + (1 | ID),
  grname = c("ID", "Overdispersion"),
  data = kin_prox_partner,
  link = "log",
  nboot = 1000,
  npermut = 0,
  parallel = TRUE
)

# Fit the negative binomial mixed model for "kin proximity partner"
m_nb_kin_prox_partner <- glmmTMB(
  Pkin_prox_partner ~ sex + Age_z + Rank_z + kin_z + offset(log(hour)) + (1 | ID),
  data = kin_prox_partner,
  family = nbinom2(link = "log")
)

# Check diagnostics and ICC for "kin proximity partner"
overdispersion_m_nb_kin_prox_partner <- check_overdispersion(m_nb_kin_prox_partner)
zeroinflation_m_nb_kin_prox_partner <- check_zeroinflation(m_nb_kin_prox_partner)
icc_m_nbm_nb_kin_prox_partner <- icc(m_nb_kin_prox_partner)

```


```{r}

#18 Repeatability of "non-kin proximity partner"
# Create the dataset for repeatability analysis of "non-kin proximity partner"
non_kin_prox_partner <- data.frame(
  ID = c(prox_parter$ID, prox_parter$ID),
  Pnon_kin_prox_partner = c(prox_parter$partnonkin_period1, prox_parter$partnonkin_period2),
  period = c(rep(1, nrow(prox_parter)), rep(2, nrow(prox_parter))),
  hour = c(prox_parter$obtinoest1, prox_parter$obtinoest2),
  sex = c(prox_parter$sex, prox_parter$sex),
  Age_z = c(prox_parter$Age_z, prox_parter$Age_z),
  Rank_z = c(prox_parter$Rank_z, prox_parter$Rank_z),
  kin_z = c(prox_parter$kin_z, prox_parter$kin_z)
)

# Run rptPoisson for "non-kin proximity partner"
r_non_kin_prox_partner <- rptPoisson(
  Pnon_kin_prox_partner ~ sex + Age_z + Rank_z + kin_z + offset(log(hour)) + (1 | ID),
  grname = c("ID", "Overdispersion"),
  data = non_kin_prox_partner,
  link = "log",
  nboot = 1000,
  npermut = 0,
  parallel = TRUE
)

# Fit the negative binomial mixed model for "non-kin proximity partner"
m_nb_non_kin_prox_partner <- glmmTMB(
  Pnon_kin_prox_partner ~ sex + Age_z + Rank_z + kin_z + offset(log(hour)) + (1 | ID),
  data = non_kin_prox_partner,
  family = nbinom2(link = "log")
)

# Check diagnostics and ICC for "non-kin proximity partner"
overdispersion_m_nb_non_kin_prox_partner <- check_overdispersion(m_nb_non_kin_prox_partner)
zeroinflation_m_nb_non_kin_prox_partner <- check_zeroinflation(m_nb_non_kin_prox_partner)
icc_m_nbm_nb_non_kin_prox_partner <- icc(m_nb_non_kin_prox_partner)

```


```{r}

#19 Repeatability of "approaching kin"
# Create the dataset for repeatability analysis of "approaching kin"
approaching_kin <- data.frame(
  ID = c(O$ID, O$ID),
  Papproaching_kin = c(O$Operi1_5_6kin, O$Operi2_5_6kin),
  period = c(rep(1, nrow(O)), rep(2, nrow(O))),
  hour = c(O$obtinoest1, O$obtinoest2),
  sex = c(O$sex, O$sex),
  Age_z = c(O$Age_z, O$Age_z),
  Rank_z = c(O$Rank_z, O$Rank_z),
  kin_z = c(O$kin_z, O$kin_z)
)

# Run rptPoisson for "approaching kin"
r_approaching_kin <- rptPoisson(
  Papproaching_kin ~ sex + Age_z + Rank_z + kin_z + offset(log(hour)) + (1 | ID),
  grname = c("ID", "Overdispersion"),
  data = approaching_kin,
  link = "log",
  nboot = 1000,
  npermut = 0,
  parallel = TRUE
)

# Fit the negative binomial mixed model for "approaching kin"
m_nb_approaching_kin <- glmmTMB(
  Papproaching_kin ~ sex + Age_z + Rank_z + kin_z + offset(log(hour)) + (1 | ID),
  data = approaching_kin,
  family = nbinom2(link = "log")
)

# Check diagnostics and ICC for "approaching kin"
overdispersion_m_nb_approaching_kin <- check_overdispersion(m_nb_approaching_kin)
zeroinflation_m_nb_approaching_kin <- check_zeroinflation(m_nb_approaching_kin)
icc_m_nbm_nb_approaching_kin <- icc(m_nb_approaching_kin)

```


```{r}

#20 Repeatability of "approaching non-kin"
# Create the dataset for repeatability analysis of "approaching non-kin"
approaching_non_kin <- data.frame(
  ID = c(O$ID, O$ID),
  Papproaching_non_kin = c(O$Operi1_5_6nkin, O$Operi2_5_6nkin),
  period = c(rep(1, nrow(O)), rep(2, nrow(O))),
  hour = c(O$obtinoest1, O$obtinoest2),
  sex = c(O$sex, O$sex),
  Age_z = c(O$Age_z, O$Age_z),
  Rank_z = c(O$Rank_z, O$Rank_z),
  kin_z = c(O$kin_z, O$kin_z)
)

# Run rptPoisson for "approaching non-kin"
r_approaching_non_kin <- rptPoisson(
  Papproaching_non_kin ~ sex + Age_z + Rank_z + kin_z + offset(log(hour)) + (1 | ID),
  grname = c("ID", "Overdispersion"),
  data = approaching_non_kin,
  link = "log",
  nboot = 1000,
  npermut = 0,
  parallel = TRUE
)

# Fit the negative binomial mixed model for "approaching non-kin"
m_nb_approaching_non_kin <- glmmTMB(
  Papproaching_non_kin ~ sex + Age_z + Rank_z + kin_z + offset(log(hour)) + (1 | ID),
  data = approaching_non_kin,
  family = nbinom2(link = "log")
)

# Check diagnostics and ICC for "approaching non-kin"
overdispersion_m_nb_non_kin <- check_overdispersion(m_nb_approaching_non_kin)
zeroinflation_m_nb_non_kin <- check_zeroinflation(m_nb_approaching_non_kin)
icc_m_nbm_nb_approaching_non_kin <- icc(m_nb_approaching_non_kin)

```

```{r}

# Summary of repeatability results

repeatability <- data.frame(
  Model = c(
    "moving", "sitting", "lying", "feeding", "self_grooming",
    "scratching", "threat", "aggression", "supplanting", "receiving_supplanting",
    "grooming_kin", "grooming_non_kin", "kin_g_partner", "non_kin_g_partner",
    "rate_prox_kin", "rate_prox_nonkin", "kin_prox_partner",
    "non_kin_prox_partner", "approaching_kin", "approaching_non_kin"
  ),
  Repeatability = c(
    round(r_moving$R["R_link", "ID"], 3),
    round(r_sitting$R["R_link", "ID"], 3),
    round(r_lying$R["R_link", "ID"], 3),
    round(r_feeding$R["R_link", "ID"], 3),
    round(r_self_grooming$R["R_link", "ID"], 3),
    round(r_scratching$R["R_link", "ID"], 3),
    round(r_threat$R["R_link", "ID"], 3),
    round(r_aggression$R["R_link", "ID"], 3),
    round(r_supplanting$R["R_link", "ID"], 3),
    round(r_receiving_supplanting$R["R_link", "ID"], 3),
    round(r_grooming_kin$R["R_link", "ID"], 3),
    round(r_grooming_non_kin$R["R_link", "ID"], 3),
    round(r_kin_g_partner$R["R_link", "ID"], 3),
    round(r_non_kin_g_partner$R["R_link", "ID"], 3),
    round(r_rate_prox_kin$R["R_link", "ID"], 3),
    round(r_rate_prox_nonkin$R["R_link", "ID"], 3),
    round(r_kin_prox_partner$R["R_link", "ID"], 3),
    round(r_non_kin_prox_partner$R["R_link", "ID"], 3),
    round(r_approaching_kin$R["R_link", "ID"], 3),
    round(r_approaching_non_kin$R["R_link", "ID"], 3)
  ),
  CI_95 = c(
    sprintf("[%.2f, %.2f]", r_moving$CI_emp$CI_link["ID", "2.5%"], r_moving$CI_emp$CI_link["ID", "97.5%"]),
    sprintf("[%.2f, %.2f]", r_sitting$CI_emp$CI_link["ID", "2.5%"], r_sitting$CI_emp$CI_link["ID", "97.5%"]),
    sprintf("[%.2f, %.2f]", r_lying$CI_emp$CI_link["ID", "2.5%"], r_lying$CI_emp$CI_link["ID", "97.5%"]),
    sprintf("[%.2f, %.2f]", r_feeding$CI_emp$CI_link["ID", "2.5%"], r_feeding$CI_emp$CI_link["ID", "97.5%"]),
    sprintf("[%.2f, %.2f]", r_self_grooming$CI_emp$CI_link["ID", "2.5%"], r_self_grooming$CI_emp$CI_link["ID", "97.5%"]),
    sprintf("[%.2f, %.2f]", r_scratching$CI_emp$CI_link["ID", "2.5%"], r_scratching$CI_emp$CI_link["ID", "97.5%"]),
    sprintf("[%.2f, %.2f]", r_threat$CI_emp$CI_link["ID", "2.5%"], r_threat$CI_emp$CI_link["ID", "97.5%"]),
    sprintf("[%.2f, %.2f]", r_aggression$CI_emp$CI_link["ID", "2.5%"], r_aggression$CI_emp$CI_link["ID", "97.5%"]),
    sprintf("[%.2f, %.2f]", r_supplanting$CI_emp$CI_link["ID", "2.5%"], r_supplanting$CI_emp$CI_link["ID", "97.5%"]),
    sprintf("[%.2f, %.2f]", r_receiving_supplanting$CI_emp$CI_link["ID", "2.5%"], r_receiving_supplanting$CI_emp$CI_link["ID", "97.5%"]),
    sprintf("[%.2f, %.2f]", r_grooming_kin$CI_emp$CI_link["ID", "2.5%"], r_grooming_kin$CI_emp$CI_link["ID", "97.5%"]),
    sprintf("[%.2f, %.2f]", r_grooming_non_kin$CI_emp$CI_link["ID", "2.5%"], r_grooming_non_kin$CI_emp$CI_link["ID", "97.5%"]),
    sprintf("[%.2f, %.2f]", r_kin_g_partner$CI_emp$CI_link["ID", "2.5%"], r_kin_g_partner$CI_emp$CI_link["ID", "97.5%"]),
    sprintf("[%.2f, %.2f]", r_non_kin_g_partner$CI_emp$CI_link["ID", "2.5%"], r_non_kin_g_partner$CI_emp$CI_link["ID", "97.5%"]),
    sprintf("[%.2f, %.2f]", r_rate_prox_kin$CI_emp$CI_link["ID", "2.5%"], r_rate_prox_kin$CI_emp$CI_link["ID", "97.5%"]),
    sprintf("[%.2f, %.2f]", r_rate_prox_nonkin$CI_emp$CI_link["ID", "2.5%"], r_rate_prox_nonkin$CI_emp$CI_link["ID", "97.5%"]),
    sprintf("[%.2f, %.2f]", r_kin_prox_partner$CI_emp$CI_link["ID", "2.5%"], r_kin_prox_partner$CI_emp$CI_link["ID", "97.5%"]),
    sprintf("[%.2f, %.2f]", r_non_kin_prox_partner$CI_emp$CI_link["ID", "2.5%"], r_non_kin_prox_partner$CI_emp$CI_link["ID", "97.5%"]),
    sprintf("[%.2f, %.2f]", r_approaching_kin$CI_emp$CI_link["ID", "2.5%"], r_approaching_kin$CI_emp$CI_link["ID", "97.5%"]),
    sprintf("[%.2f, %.2f]", r_approaching_non_kin$CI_emp$CI_link["ID", "2.5%"], r_approaching_non_kin$CI_emp$CI_link["ID", "97.5%"])
  ),
  p_value = c(
    round(r_moving$P["ID", "LRT_P"], 4),
    round(r_sitting$P["ID", "LRT_P"], 4),
    round(r_lying$P["ID", "LRT_P"], 4),
    round(r_feeding$P["ID", "LRT_P"], 4),
    round(r_self_grooming$P["ID", "LRT_P"], 4),
    round(r_scratching$P["ID", "LRT_P"], 4),
    round(r_threat$P["ID", "LRT_P"], 4),
    round(r_aggression$P["ID", "LRT_P"], 4),
    round(r_supplanting$P["ID", "LRT_P"], 4),
    round(r_receiving_supplanting$P["ID", "LRT_P"], 4),
    round(r_grooming_kin$P["ID", "LRT_P"], 4),
    round(r_grooming_non_kin$P["ID", "LRT_P"], 4),
    round(r_kin_g_partner$P["ID", "LRT_P"], 4),
    round(r_non_kin_g_partner$P["ID", "LRT_P"], 4),
    round(r_rate_prox_kin$P["ID", "LRT_P"], 4),
    round(r_rate_prox_nonkin$P["ID", "LRT_P"], 4),
    round(r_kin_prox_partner$P["ID", "LRT_P"], 4),
    round(r_non_kin_prox_partner$P["ID", "LRT_P"], 4),
    round(r_approaching_kin$P["ID", "LRT_P"], 4),
    round(r_approaching_non_kin$P["ID", "LRT_P"], 4)
  ),
  stringsAsFactors = FALSE
)

repeatability

```

```{r}

# Summarize instantaneous-sampling data for PCA
PB_data1 <- data %>%
  group_by(estrus, ID, point, relative1) %>%
  summarise(count = n(), .groups = "drop") %>%
  pivot_wider(
    names_from = point,
    values_from = count,
    values_fill = list(count = 0)
  ) %>%
  dplyr::select(-"NA")

# Keep only non-estrus kin data
PB_data1_1 <- PB_data1 %>%
  filter(is.na(estrus), relative1 == 1) %>%
  rename(
    total_1 = `1`,
    total_2 = `2`,
    total_3 = `3`,
    total_5kin = `5`,
    total_6 = `6`,
    total_7 = `7`,
    total_4kin = `4`
  ) %>%
  dplyr::select(-any_of(c(
    "estrus",
    "period1",
    "8", "9", "10", "11", "12", "13", "14",
    "relative1",
    "total_1",
    "total_2",
    "total_3",
    "total_6",
    "total_7"
  )))

# Keep only non-estrus non-kin data
PB_data1_2 <- PB_data1 %>%
  filter(is.na(estrus), relative1 == 0) %>%
  rename(
    total_1 = `1`,
    total_2 = `2`,
    total_3 = `3`,
    total_5nonkin = `5`,
    total_6 = `6`,
    total_7 = `7`,
    total_4nonkin = `4`
  ) %>%
  dplyr::select(-any_of(c(
    "estrus",
    "period1",
    "8", "9", "10", "11", "12", "13", "14",
    "relative1"
  )))

# Merge kin and non-kin data
PB_data1_2 <- full_join(PB_data1_1, PB_data1_2, by = "ID") %>%
  dplyr::select(-any_of(c(
    "total_5kin",
    "total_5nonkin"
  )))

# Merge with observation summary
PB_data1_3 <- full_join(time9, PB_data1_2, by = "ID")

# Convert counts to rates
PB_data1_4 <- PB_data1_3 %>%
  mutate(
    total_1 = round(total_1 / point_total_noest, 4),
    total_2 = round(total_2 / point_total_noest, 4),
    total_3 = round(total_3 / point_total_noest, 4),
    total_4kin = round(total_4kin / point_total_noest, 4),
    total_4nonkin = round(total_4nonkin / point_total_noest, 4),
    total_6 = round(total_6 / point_total_noest, 4),
    total_7 = round(total_7 / point_total_noest, 4)
  ) %>%
  mutate(
    total_4kin = replace_na(total_4kin, 0)
  ) %>%
  dplyr::select(-any_of(c(
    "poconoest1",
    "seconoest1",
    "obtinoest1",
    "poconoest2",
    "seconoest2",
    "obtinoest2",
    "pocoest1",
    "secoest1",
    "obtiest1",
    "pocoest2",
    "secoest2",
    "obtiest2",
    "point_total_est",
    "point_total_noest"
  )))

PB_data1_4

```

```{r}

# Summarize all-occurrence data for PCA
OB_data1 <- data %>%
  group_by(estrus, ID, alloc, relative1) %>%
  summarise(count = n(), .groups = "drop") %>%
  pivot_wider(
    names_from = alloc,
    values_from = count,
    values_fill = list(count = 0)
  ) %>%
  dplyr::select(-"NA")

# Keep only non-estrus data
OB_data2 <- OB_data1 %>%
  filter(is.na(estrus)) %>%
  dplyr::select(-any_of(c(
    "estrus",
    "period1",
    "7",
    "8",
    "11",
    "12",
    "14",
    "16"
  )))

# Keep only kin data and calculate combined variables
OB_data4 <- OB_data2 %>%
  filter(relative1 == 1) %>%
  mutate(
    all5_6 = floor(`5` + `6`)
  ) %>%
  rename(
    Ol5_6kin = all5_6
  ) %>%
  dplyr::select(-any_of(c(
    "relative1",
    "5",
    "6",
    "7",
    "9",
    "10",
    "13",
    "15",
    "23",
    "27",
    "28",
    "all5_6"
  )))

# Keep only non-kin data and calculate combined variables
OB_data5 <- OB_data2 %>%
  filter(relative1 == 0) %>%
  mutate(
    all5_6 = floor(`5` + `6`)
  ) %>%
  rename(
    Ol5_6nonkin = all5_6,
    Ol13 = `13`,
    Ol15 = `15`,
    Ol23 = `23`,
    Ol27 = `27`,
    Ol28 = `28`
  ) %>%
  dplyr::select(-any_of(c(
    "relative1",
    "5",
    "6",
    "9",
    "10",
    "all5_6"
  )))

# Merge kin and non-kin data
OB_data6 <- full_join(OB_data4, OB_data5, by = "ID")

# Merge with observation summary and calculate total non-estrus observation time
OB_data7 <- full_join(time9, OB_data6, by = "ID") %>%
  mutate(
    obtnoest = round(point_total_noest / 40 / 3, 4)
  ) %>%
  dplyr::select(-any_of(c(
    "poconoest1",
    "seconoest1",
    "obtinoest1",
    "poconoest2",
    "seconoest2",
    "obtinoest2",
    "pocoest1",
    "secoest1",
    "obtiest1",
    "pocoest2",
    "secoest2",
    "obtiest2",
    "point_total_est",
    "point_total_noest"
  )))

# Convert counts to rates
OB_data8 <- OB_data7 %>%
  mutate(
    Ol5_6kin = round(Ol5_6kin / obtnoest, 4),
    Ol5_6nonkin = round(Ol5_6nonkin / obtnoest, 4),
    Ol13 = round(Ol13 / obtnoest, 4),
    Ol15 = round(Ol15 / obtnoest, 4),
    Ol23 = round(Ol23 / obtnoest, 4),
    Ol27 = round(Ol27 / obtnoest, 4),
    Ol28 = round(Ol28 / obtnoest, 4)
  ) %>%
  mutate(
    Ol5_6kin = replace_na(Ol5_6kin, 0)
  ) %>%
  dplyr::select(-any_of(c(
    "obtnoest",
    "poconoest1",
    "seconoest1",
    "obtinoest1",
    "poconoest2",
    "seconoest2",
    "obtinoest2",
    "pocoest1",
    "secoest1",
    "obtiest1",
    "pocoest2",
    "secoest2",
    "obtiest2",
    "point_total_est",
    "point_total_noest"
  )))

OB_data8

```

```{r}

# Count total grooming partners
gpB <- data %>%
  filter(
    ID != "?",
    !point %in% c("1", "2", "3", "5", "6", "7", "8", "9", "10", "11", "12"),
    !is.na(point),
    !is.na(pointop)
  ) %>%
  group_by(ID, point, estrus, pointop, relative1) %>%
  summarise(
    pointop_count = n(),
    .groups = "drop"
  ) %>%
  arrange(ID)

# Keep only non-estrus data and exclude code 77
gpB1 <- gpB %>%
  mutate(estrus = replace_na(estrus, 0)) %>%
  filter(estrus != 1, !(pointop %in% c("77"))) %>%
  dplyr::select(-any_of(c("estrus", "point")))

# Count total kin grooming partners
gpB1_p1_kin <- gpB1 %>%
  filter(relative1 == 1) %>%
  dplyr::select(-relative1)

gpB1_p1_kin1 <- gpB1_p1_kin %>%
  group_by(ID) %>%
  summarise(
    pointop_count = n(),
    .groups = "drop"
  ) %>%
  rename(
    gpB1_p1_k1 = pointop_count
  )

# Count total non-kin grooming partners
gpB1_p1_nonkin <- gpB1 %>%
  filter(relative1 == 0) %>%
  dplyr::select(-relative1)

gpB1_p1_nonkin1 <- gpB1_p1_nonkin %>%
  group_by(ID) %>%
  summarise(
    pointop_count = n(),
    .groups = "drop"
  ) %>%
  rename(
    gpB1_p1_nonk1 = pointop_count
  )

# Merge kin and non-kin grooming partner counts
gpB2 <- full_join(gpB1_p1_kin1, gpB1_p1_nonkin1, by = "ID")

gpB2

```


```{r}

# Count proximity partners without separating periods
partnerkinB <- data %>%
  filter(
    ID != "?",
    !proxm %in% c("2", "33", "44"),
    !is.na(proxm),
    !is.na(prox)
  ) %>%
  group_by(ID, prox, estrus, relative1) %>%
  summarise(
    pointop_count = n(),
    .groups = "drop"
  ) %>%
  arrange(ID)

# Keep only non-estrus data and exclude code 77
partkinB <- partnerkinB %>%
  mutate(estrus = replace_na(estrus, 0)) %>%
  filter(estrus != 1, !(prox %in% c("77"))) %>%
  dplyr::select(-estrus)

# Count partners by ID and kinship
partkin1B <- partkinB %>%
  group_by(ID, relative1) %>%
  summarise(
    pointop_count = n(),
    .groups = "drop"
  )

# Keep only kin partner counts
partkin_period1B <- partkin1B %>%
  filter(relative1 == 1) %>%
  dplyr::select(-relative1)

# Keep only non-kin partner counts
partnonkin_period1B <- partkin1B %>%
  filter(relative1 == 0) %>%
  dplyr::select(-relative1)

# Merge kin and non-kin partner counts
proxpart <- full_join(partkin_period1B, partnonkin_period1B, by = "ID") %>%
  rename(
    proxpartkin = pointop_count.x,
    proxpartnonkin = pointop_count.y
  )

proxpart

```

```{r}

# Prepare proximity data excluding code 77
proxm_data_0B <- data %>%
  filter(!(prox %in% c("77")))

# Count proximity codes by estrus, ID, and kinship
proxm_data_1B <- proxm_data_0B %>%
  group_by(estrus, ID, proxm, relative1) %>%
  summarise(proxm_count = n(), .groups = "drop") %>%
  pivot_wider(
    names_from = proxm,
    values_from = proxm_count,
    values_fill = list(proxm_count = 0)
  )

# Keep only non-estrus data
proxm2_0B <- proxm_data_1B %>%
  filter(is.na(estrus)) %>%
  dplyr::select(-any_of(c(
    "estrus",
    "44",
    "2"
  )))

# Calculate total proximity count for codes 1, 3, and 4
proxm_2B <- proxm2_0B %>%
  mutate(
    prox134 = round(`1` + `3` + `4`)
  ) %>%
  dplyr::select(-any_of(c(
    "3",
    "NA",
    "1",
    "4"
  )))

# Keep only kin proximity totals
proxm_3B <- proxm_2B %>%
  filter(relative1 == 1) %>%
  rename(
    prox134_kin = prox134
  ) %>%
  dplyr::select(-relative1)

# Keep only non-kin proximity totals
proxm_4B <- proxm_2B %>%
  filter(relative1 == 0) %>%
  rename(
    prox134_nonkin = prox134
  ) %>%
  dplyr::select(-relative1)

# Merge kin and non-kin totals
proxm_5B <- full_join(proxm_3B, proxm_4B, by = "ID")

proxm_5B

```


```{r}

library(dplyr)
library(purrr)
library(psych)

# Store data frames to be merged
PB1 <- list(
  PB_data1_4,
  OB_data8,
  proxm_5B,
  gpB2,
  proxpart
)

# Merge all data frames by ID and replace selected missing values with 0
PB2_0 <- reduce(PB1, full_join, by = "ID") %>%
  mutate(
    gpB1_p1_k1 = replace_na(gpB1_p1_k1, 0),
    gpB1_p1_nonk1 = replace_na(gpB1_p1_nonk1, 0),
    prox134_kin = replace_na(prox134_kin, 0),
    proxpartkin = replace_na(proxpartkin, 0)
  )

# Create dataset for PCA removing "moving" and "receiving_supplanting"
PB2 <- PB2_0[, -1] %>%
  dplyr::select(any_of(c(
    "total_3",
    "Ol23",
    "total_4kin",
    "total_4nonkin",
    "gpB1_p1_nonk1",
    "prox134_kin",
    "Ol5_6kin"
  )))

PB2

# Check KMO for PCA variables
KMO(PB2)

# Standardize variables for PCA
PB3 <- scale(PB2)

# Parallel analysis and PCA
fa.parallel(PB3)
PB4 <- principal(PB3, nfactors = 2, rotate = "promax")
PB4
summary(PB4)

# Extract loadings and scores
PB4_1 <- as.data.frame(unclass(PB4$loadings))
PB4_scores <- as.data.frame(PB4$scores)
PB4_s <- as.data.frame(cbind(ID = PB2_0$ID, PB4_scores))

# Sort loadings by absolute value of RC2
PB4_2 <- PB4_1 %>%
  arrange(desc(abs(RC1)))

# Reorder lower part by absolute value of RC1
rownames_all <- rownames(PB4_2)
start_idx <- which(rownames_all == "gpB1_p1_nonk1")
top_part <- PB4_2[1:(start_idx - 1), ]
bottom_part <- PB4_2[start_idx:nrow(PB4_2), ]
bottom_part_sorted <- bottom_part[order(-abs(bottom_part$RC2)), ]
PB4_2_sorted <- rbind(top_part, bottom_part_sorted)
PB4_2_sorted

# Rename rows for presentation
rownames(PB4_2_sorted) <- c(
  "Prop time spent sitting", #total_3
  "Prop time spent grooming kin", #total_4kin
  "Rate approaching kin", #Ol5_6kin
  "Prop time spent in proximity with kin", #prox134_kin
  "Rate scratching", #Ol23
  "Prop time spent grooming non-kin", #total_4nonkin
  "The number of non-kin grooming partners" #gpB1_p1_nonk1
  ) 

PB4_2_sorted

```

```{r}

# Calculate correlations of scores between the promax and varimax rotation

# Run PCA with varimax rotation
PB4vari <- principal(PB3, nfactors = 2, rotate = "varimax")

# Extract loadings and scores
PB4vari_1 <- as.data.frame(unclass(PB4vari$loadings))
PB4vari_scores <- as.data.frame(PB4vari$scores)
PB4vari_s <- as.data.frame(cbind(ID = PB2_0$ID, PB4vari_scores))

# Merge promax and varimax scores
sc_vpcor <- full_join(PB4_s, PB4vari_s, by = "ID")

# Calculate correlations between corresponding component scores
r1 <- cor(sc_vpcor$RC1.x, sc_vpcor$RC1.y, method = "pearson")
r2 <- cor(sc_vpcor$RC2.x, sc_vpcor$RC2.y, method = "pearson")

# Calculate the mean correlation
mean_r <- round(mean(c(r1, r2)), 2)

mean_r

```


```{r}

# Prepare PCA scores for model analysis
PB4_s <- as.data.frame(PB4$scores)
PB4_s$RC1 <- as.numeric(PB4_s$RC1)
PB4_s$RC2 <- as.numeric(PB4_s$RC2)

# Add ID to the PCA scores
PB4_s <- as.data.frame(cbind(ID = PB2_0$ID, PB4_s))

# Merge PCA scores with individual information
PB4_s1 <- full_join(ID, PB4_s, by = "ID")

PB4_s1

```

```{r}

#Promax inter-component correlation
# SociabilityBC and GroomingBC

cor.test(PB4_s1$RC1, PB4_s1$RC2)

```

```{r}

# Calculate Cronbach's alpha
# Select items contributing to RC1
RC1B_items <- PB3[, c(
  "total_3",
  "total_4kin",
  "Ol5_6kin",
  "prox134_kin",
  "Ol23"
)]

# Select items contributing to RC2
RC2B_items <- PB3[, c(
  "total_4nonkin",
  "gpB1_p1_nonk1"
)]

# Calculate Cronbach's alpha
alpha_RC1B <- alpha(RC1B_items, check.keys = TRUE)
alpha_RC2B <- alpha(RC2B_items, check.keys = TRUE)

alpha_RC1B
alpha_RC2B

print(alpha_RC1B$total$raw_alpha)
print(alpha_RC2B$total$raw_alpha)

```

```{r}

observation_day <- read_excel("Supplementary_File11_raw_behavior_data.xlsx", 
    col_types = c("numeric", "skip", "skip", 
        "numeric", "skip", "skip", 
        "skip", "skip", "skip", 
        "skip", "skip", "skip", 
        "skip", "skip"))

observation_day

# Date
observation_day$day_date <- as.Date(observation_day$day, origin = "1899-12-30")

# Extract unique dates and sort them
unique_dates <- sort(unique(observation_day$day_date))

# Count unique dates
n_unique_dates <- length(unique_dates)

# Calculate intervals (in days) between consecutive dates
interval_days <- diff(unique_dates)

unique_dates
n_unique_dates
interval_days


# Period 1: from 2013-11-20 to 2015-03-28
period1_dates <- observation_day$day_date[
  observation_day$day_date <= as.Date("2015-03-28")
]

# Remove duplicates and sort in ascending order
period1_unique_dates <- sort(unique(period1_dates))

# Calculate intervals (in days) between observation dates
interval_days <- diff(period1_unique_dates)

# Calculate the mean and standard deviation of the intervals
mean_interval <- mean(as.numeric(interval_days))
sd_interval   <- sd(as.numeric(interval_days))

# Display results
period1_unique_dates
interval_days
mean_interval
sd_interval

# Period 2: from 2015-09-14 to 2015-10-30
period2_dates <- observation_day$day_date[
  observation_day$day_date >= as.Date("2015-09-14") &
  observation_day$day_date <= as.Date("2015-10-30")
]

# Remove duplicates and sort in ascending order
period2_unique_dates <- sort(unique(period2_dates))

# Calculate intervals (in days) between observation dates
interval_days_period2 <- diff(period2_unique_dates)

# Calculate the mean and standard deviation of the intervals
mean_interval_period2 <- mean(as.numeric(interval_days_period2))
sd_interval_period2   <- sd(as.numeric(interval_days_period2))

# Display results
period2_unique_dates
interval_days_period2
mean_interval_period2
sd_interval_period2


# First, count the number of unique SN values for each day.
day_summary <- observation_day %>%
  group_by(day) %>%
  summarise(n_unique_SN = n_distinct(SN, na.rm = TRUE)) %>%
  arrange(day)

# Then, calculate the mean and standard deviation across days.
day_summary %>%
  summarise(
    mean_n_unique_SN = mean(n_unique_SN),
    sd_n_unique_SN   = sd(n_unique_SN)
  )

```

```{r}

# Supplementary File 5 Observation time
# Period 1 and Period 2
# estrous session and no estrous session

Supplementary_File5_observation_time <- time9 %>%
  rename(
    Total_instantaneous_point_no_estrus_period1 = poconoest1,
    Total_session_no_estrus_period1 = seconoest1,
    Total_observation_time_no_estrus_period1 = obtinoest1,
    Total_instantaneous_point_no_estrus_period2 = poconoest2,
    Total_session_no_estrus_period2 = seconoest2,
    Total_observation_time_no_estrus_period2 = obtinoest2,
    Total_instantaneous_point_estrus_period1 = pocoest1,
    Total_session_estrus_period1 = secoest1,
    Total_observation_time_estrus_period1 = obtiest1,
    Total_instantaneous_point_estrus_period2 = pocoest2,
    Total_session_estrus_period2 = secoest2,
    Total_observation_time_estrus_period2 = obtiest2,
    Total_instantaneous_point_estrus = point_total_est,
    Total_instantaneous_point_no_estrus = point_total_noest
  )

Supplementary_File5_observation_time <- time9_A %>%
  left_join(Supplementary_File5_observation_time, by = "ID")

Supplementary_File5_observation_time <- ID %>%
  left_join(Supplementary_File5_observation_time, by = "ID")

Supplementary_File5_observation_time

```
