# Supplementary material for: Comparison of personality domains derived from personality ratings and behavioral observations in Japanese macaques (Macaca fuscata)
Source: Sci Rep. 2026 Jun 30;16:16809. doi: 10.1038/s41598-026-52385-y (PMC13319768; doi:10.1038/s41598-026-52385-y)
Supplement: Supplementary file 17 [file 41598_2026_52385_MOESM17_ESM.txt]

================================================================================
README — Documentation for the Four Analysis Scripts
================================================================================

This document explains the variables, data flow, and processing steps in the
four R Markdown files that together implement the full analysis pipeline:

  1. 1_Analysis_personality_rating.Rmd      -- Inter-rater ICC + PCA of
                                               personality ratings
  2. 2_Analysis_behavioral_observation.Rmd  -- Behavioral observation rates,
                                               repeatability (ICC), and PCA
  3. 3_Analysis_comparison_method.Rmd       -- Gaussian GLMs comparing rating
                                               PCs to behavioral PCs
  4. Analysis_dominance_rank.Rmd            -- David's score and ordinal rank
                                               from a win-loss sociomatrix

Note that the EXECUTION order is different: Analysis_dominance_rank.Rmd supplies
the ordinal Rank values that are consumed downstream (see the "Execution
Order and Dependencies" section near the end of this document).


================================================================================
PART 1 — 1_Analysis_personality_rating.Rmd
Inter-rater agreement and PCA of personality ratings
================================================================================

Processes personality-rating questionnaires from four human raters, computes
ICC(3,k) to quantify inter-rater agreement for each adjective item, runs
principal components analysis (PCA) on the averaged ratings (3-rater main
analysis plus a 4-rater supplementary analysis), and computes Cronbach's alpha
for the items loading on each component.

--------------------------------------------------------------------------------
1.1 INPUT FILES
--------------------------------------------------------------------------------

  Supplementary_File3_rating_rater1.xlsx   -> rater1
  Supplementary_File4_rating_rater2.xlsx   -> rater2
  Supplementary_File5_rating_rater3.xlsx   -> rater3
  Supplementary_File6_rating_rater4.xlsx   -> rater4

  Each file has an "ID" column plus a set of personality-adjective item
  columns (e.g., Dominant, Submissive, Sociable, ...). The item sets differ
  slightly across raters; only items shared by the relevant raters are used
  downstream (see common_cols / common_cols0).

  Note on rater1: rater1 (K.K.) also collected the behavioral observation
  data used in File 3. To avoid circularity, the main analysis uses only
  raters 2, 3, and 4 (the "3-rater" solution). The 4-rater analysis
  including rater1 is run as a supplementary robustness check at the end
  of File 1.

--------------------------------------------------------------------------------
1.2 REQUIRED PACKAGES
--------------------------------------------------------------------------------

  readxl  -- read .xlsx input
  dplyr   -- data wrangling (select, filter, rename, joins)
  psych   -- ICC(), principal(), KMO(), fa.parallel(), alpha()
  tibble  -- rownames_to_column()
  purrr   -- Reduce()

--------------------------------------------------------------------------------
1.3 PIPELINE OVERVIEW
--------------------------------------------------------------------------------

  Step 1  Read the four rater files -> rater1, rater2, rater3, rater4
  Step 2  Build 3-rater averaged data (excluding rater1)
          -> data_3rater_mean0, data_3rater_mean
  Step 3  Compute ICC(3,k) for each shared item -> ICC_all
  Step 4  Select personality items for the main PCA -> dataP
          (KMO check on dataP[, -1])
  Step 5  Promax-rotated PCA (3 components)
          -> PC2, loadings_PC2, sc_PCpro3rat, sc_PCpro3rat2, sc_PCpro3rat3
          Components renamed: RC1 -> Dominance, RC2 -> Anxiety, RC3 -> Friendliness
  Step 6  Varimax-rotated PCA (3 components)
          -> PC, loadings_PC, sc_PCvari3rat, sc_PCvari3rat2, sc_PCvari3rat3
          Components renamed: RC1 -> RC1_v3, RC2 -> RC2_v3, RC3 -> RC3_v3
  Step 7  Correlate promax vs varimax scores (r_values, mean, sd)
  Step 8  Inter-component correlation tests on the promax solution
  Step 9  Cronbach's alpha per component (alpha_RC13rat, alpha_RC23rat, alpha_RC33rat)
  Step 10 Mean ICC(3,k) per component
          (mean_ICC_RC1_3rat, mean_ICC_RC2_3rat, mean_ICC_RC3_3rat)
  Step 11 Supplementary analysis: same PCA using all 4 raters
          -> data_4rater_mean0, data_4rater_mean, data_4rater,
             PC3, sc_PCpro4rat, sc_PCpro4rat2, sc_PCpro4rat3
          Correlate 3-rater vs 4-rater scores (r_values2)

--------------------------------------------------------------------------------
1.4 KEY DERIVED OBJECTS
--------------------------------------------------------------------------------

common_cols0
  Item names shared across raters 2, 3, and 4, with the ID column removed.

common_cols
  Item names shared across ALL four raters, with the ID column removed.

item_cols
  Used inside the ICC loop. Same as common_cols with ID excluded.

common_ids
  Individuals whose IDs appear in all four rater tables. Used to build
  r1, r2, r3, r4 (which are rater1-rater4 filtered and sorted by ID)
  before calling psych::ICC().

data_3rater_mean0
  Wide table with one row per ID, in which every shared item appears three
  times with rater-specific suffixes `<item>_r2`, `<item>_r3`, `<item>_r4`.
  Built by selecting ID + common_cols0 from each of rater2/rater3/rater4,
  renaming, and full_join()ing on ID.

data_3rater_mean
  Averaged 3-rater data: one row per ID, one column per item. The value in
  each cell is rowMeans(<item>_r2, <item>_r3, <item>_r4, na.rm = TRUE).

data_4rater_mean0, data_4rater_mean
  The 4-rater analogues of the above. Built in the supplementary section
  using the suffixes _r1, _r2, _r3, _r4.

dataP
  Subset of data_3rater_mean containing ID plus 25 items selected for the
  main 3-rater PCA:
    Dominant, Submissive, Sociable, Irritable, Jealous, Bullying,
    Manipulative, Stable, Fearful, Cool, Excitable, Gentle, Aggressive,
    Solitary, Affectionate, Timid, Lazy, Disorganized, Persistent,
    Stingy_Greedy, Friendly, Quitting, Decisive, Helpful, Distractible.

data_4rater
  Subset of data_4rater_mean containing ID plus 28 items used for the
  4-rater supplementary PCA:
    Dominant, Submissive, Sociable, Irritable, Jealous, Bullying, Stable,
    Fearful, Cool, Excitable, Gentle, Aggressive, Solitary, Affectionate,
    Timid, Lazy, "Dependent/Follower", Disorganized, Persistent,
    "Stingy/Greedy", Friendly, Imitative, Decisive, Helpful, Distractible,
    Unemotional, Intelligent, Defiant.

--------------------------------------------------------------------------------
1.5 INTER-RATER ICC COMPUTATION
--------------------------------------------------------------------------------

The ICC loop iterates over each item in `item_cols`:

  1. Builds `dat` with 4 columns (rater1 - rater4) of scores for that item.
  2. Drops rows with any NA (`dat_complete`).
  3. If fewer than 2 complete rows remain, all statistics are set to NA_real_.
  4. Otherwise calls psych::ICC(dat_complete) and extracts the row labeled
     "ICC3k" from `icc_out$results`.
  5. Saves three per-item values to the global environment via assign():
        ICC_<item>  -- ICC(3,k), rounded to 2 decimals
        CI_<item>   -- "[lower, upper]" string, each bound rounded to 2 dp
        p_<item>    -- p-value, rounded to 3 decimals
  6. Stores one row per item in icc_results[[item]] with columns:
        Items, ICC (3, k), 95% CI, p

ICC_all
  Row-binding of all per-item data frames from `icc_results`, then
  sorted in descending order of `ICC (3, k)`.

--------------------------------------------------------------------------------
1.6 PCA (3-RATER, MAIN ANALYSIS)
--------------------------------------------------------------------------------

KMO(dataP[, -1])               sampling-adequacy check (ID excluded)
fa.parallel(dataP[, -1])       parallel analysis to check suggested n components

Promax solution:
  PC2 <- principal(dataP[, -1], nfactors = 3, rotate = "promax", covar = FALSE)
  loadings_PC2     <- loadings as a data frame with a "Variable" column
                      (built via rownames_to_column on unclass(PC2$loadings))
  sc_PCpro3rat     <- component scores as a data.frame
  sc_PCpro3rat2    <- scores with ID attached
  sc_PCpro3rat3    <- scores with components renamed:
                        RC1 -> Dominance
                        RC2 -> Anxiety
                        RC3 -> Friendliness

Varimax solution (for comparison):
  PC <- principal(dataP[, -1], nfactors = 3, rotate = "varimax", covar = FALSE)
  loadings_PC      <- loadings as a data frame
  sc_PCvari3rat    <- component scores as a data.frame
  sc_PCvari3rat2   <- scores with ID attached
  sc_PCvari3rat3   <- scores with components renamed:
                        RC1 -> RC1_v3
                        RC2 -> RC2_v3
                        RC3 -> RC3_v3

Rotation agreement:
  sc_3ratercorell  <- full_join of sc_PCvari3rat3 and sc_PCpro3rat3 by ID
  r_values         <- Pearson correlations of matched components:
                        RC2_v3  vs Anxiety
                        RC1_v3  vs Dominance
                        RC3_v3  vs Friendliness
  mean(r_values), sd(r_values)

Inter-component correlation tests on the promax solution:
  cor.test(Anxiety, Dominance)
  cor.test(Anxiety, Friendliness)
  cor.test(Dominance, Friendliness)

--------------------------------------------------------------------------------
1.7 CRONBACH'S ALPHA
--------------------------------------------------------------------------------

Items are grouped by the component they load on in the 3-rater solution:

  RC1_items3rat (8 items): Excitable, Irritable, Distractible, Gentle, Cool,
    Stable, Aggressive, Bullying
  RC2_items3rat (7 items): Persistent, Stingy_Greedy, Jealous, Submissive,
    Dominant, Fearful, Timid
  RC3_items3rat (9 items): Solitary, Sociable, Decisive, Disorganized, Lazy,
    Helpful, Friendly, Affectionate, Manipulative

  alpha_RC13rat <- psych::alpha(RC1_items3rat, check.keys = TRUE)
  alpha_RC23rat <- psych::alpha(RC2_items3rat, check.keys = TRUE)
  alpha_RC33rat <- psych::alpha(RC3_items3rat, check.keys = TRUE)

  $total$raw_alpha is printed for each.

Mean ICC(3,k) per component:
  ICC_RC1_3rat      <- ICC(3,k) values from ICC_all for items in RC1_items3rat
  ICC_RC2_3rat      <- ICC(3,k) values from ICC_all for items in RC2_items3rat
  ICC_RC3_3rat      <- ICC(3,k) values from ICC_all for items in RC3_items3rat
  mean_ICC_RC1_3rat <- mean(ICC_RC1_3rat, na.rm = TRUE)
  mean_ICC_RC2_3rat <- mean(ICC_RC2_3rat, na.rm = TRUE)
  mean_ICC_RC3_3rat <- mean(ICC_RC3_3rat, na.rm = TRUE)

--------------------------------------------------------------------------------
1.8 SUPPLEMENTARY 4-RATER ANALYSIS
--------------------------------------------------------------------------------

Rebuilds the common-column set across all four raters (common_cols), averages
scores across the four raters (data_4rater_mean), selects the 28 items listed
above (data_4rater), and runs:

  KMO(data_4rater[, -1])
  fa.parallel(data_4rater[, -1])
  PC3 <- principal(data_4rater[, -1], nfactors = 3, rotate = "promax",
                   covar = FALSE)

Score objects:
  sc_PCpro4rat   <- component scores as data.frame
  sc_PCpro4rat2  <- scores with ID attached
  sc_PCpro4rat3  <- scores with components renamed:
                      RC1 -> RC1_4rater
                      RC2 -> RC2_4rater
                      RC3 -> RC3_4rater

Agreement between 3-rater and 4-rater solutions:
  sc_34ratercorell <- full_join of sc_PCpro3rat3 and sc_PCpro4rat3 by ID
  r_values2        <- Pearson correlations of matched components:
                        Anxiety      vs RC1_4rater
                        Dominance    vs RC2_4rater
                        Friendliness vs RC3_4rater
  mean(r_values2), sd(r_values2)

--------------------------------------------------------------------------------
1.9 VARIABLES EXPORTED FOR FILE 3
--------------------------------------------------------------------------------

  sc_PCpro3rat3   -- 3-rater promax scores with ID; columns:
                     ID, Dominance, Anxiety, Friendliness
                     Used as the outcome variables in File 3.


================================================================================
PART 2 — 2_Analysis_behavioral_observation.Rmd
Behavioral observation, repeatability (ICC), and behavioral PCA
================================================================================

Processes focal-animal behavioral observation data. Produces:
  (a) per-individual observation-time summaries,
  (b) per-individual rates for instantaneous (point) sampling behaviors,
  (c) per-individual rates for all-occurrence behaviors,
  (d) proximity rates (kin vs non-kin),
  (e) proximity / grooming / approach partner counts (kin vs non-kin),
  (f) repeatability (rptPoisson + glmmTMB nbinom2 ICC) for 20 behaviors,
  (g) a 2-component PCA of selected behavioral variables,
  (h) Cronbach's alpha per behavioral component, and
  (i) descriptive statistics of observation days and inter-observation intervals.

--------------------------------------------------------------------------------
2.1 INPUT FILES
--------------------------------------------------------------------------------

Supplementary_File2_raw_behavior_data.xlsx  -> data
  Raw behavioral observation records. 14 columns total; 12 are read (the
  first two are skipped via col_types = "skip"). The remaining columns
  include:
    session   : sampling point within a session (numeric)
    SN        : session number (numeric)
    estrus    : estrus indicator; NA = non-estrus, 1 = estrus
    ID        : individual ID (text)
    point     : instantaneous-sampling behavior code (numeric)
    pointop   : partner ID for the point-sampled behavior (text)
    prox      : proximity partner ID (text)
    alloc     : all-occurrence behavior code (numeric)
    alloccp   : partner ID for the all-occurrence behavior (text)
    proxm     : proximity distance/type code (numeric)
    relative1 : kinship indicator; 0 = non-kin, 1 = kin
    period1   : observation period; 1 = period 1, 2 = period 2
    (plus a `day` column used later in Section 2.14)

Supplementary_File1_subject_information.xlsx -> ID
  Individual-level metadata. Read with col_types such that the 6th column
  is skipped. Columns used:
    ID   : individual ID (matches `data$ID`)
    sex  : "Female" or "Male"
    Age  : age in years
    Rank : dominance rank (the ordinal Rank produced by
            Analysis_dominance_rank.Rmd; see PART 4)
    kin  : number of kin available in the group

1_original_data.xlsx -> observation_day
  Re-read in the observation-day section (2.14) to extract the `day` and
  `SN` columns only. Used only for the descriptive date-interval statistics.

--------------------------------------------------------------------------------
2.2 REQUIRED R PACKAGES
--------------------------------------------------------------------------------

  readxl       -- Excel file import
  dplyr        -- data wrangling (group_by, summarise, mutate, joins)
  tidyr        -- wide/long reshaping (pivot_wider, replace_na)
  psych        -- PCA (principal), KMO, fa.parallel, alpha
  rptR         -- Poisson-GLMM repeatability (rptPoisson)
  glmmTMB      -- negative binomial mixed models
  performance  -- model diagnostics (check_overdispersion, check_zeroinflation, icc)
  purrr        -- reduce() (used in the PCA merge step)

--------------------------------------------------------------------------------
2.3 NAMING CONVENTIONS
--------------------------------------------------------------------------------

Prefixes
  time*             Observation-time summaries
  P_data / Ptotal   Instantaneous point-sampling data (per period)
  O_data            All-occurrence sampling data (per period)
  PB_data / PB*     Point-sampling data Both-periods-combined (used in PCA)
  OB_data / OB*     All-occurrence Both-periods-combined (used in PCA)
  proxm*            Proximity data (duration / state)
  part / partkin    Proximity partner counts (per period)
  gp / gpB          Grooming partner counts
  r_*               rptPoisson (rptR) result object
  m_nb_*            glmmTMB negative-binomial model object
  overdispersion_*  check_overdispersion() result
  zeroinflation_*   check_zeroinflation() result
  icc_m_nb_*        ICC from the glmmTMB model

Suffixes
  _kin / kin        kin only (relative1 == 1)
  _nonkin / _nkin   non-kin only (relative1 == 0)
  _p1 / _peri1 / _period1 / 1    period 1 only
  _p2 / _peri2 / _period2 / 2    period 2 only
  _z                z-score (mean-centered, scaled with base scale())

Period-1 vs period-2 column examples (instantaneous sampling):
  period1_1   = feeding rate, period 1
  period2_1   = feeding rate, period 2
  period1_4kin,  period2_4kin    = grooming-kin rate per period
  period1_4nkin, period2_4nkin   = grooming non-kin rate per period

Observation-time columns inside time9 (the key building block):
  poconoest1 / poconoest2 = non-estrus POint COunt (periods 1 / 2)
  seconoest1 / seconoest2 = non-estrus SEssion COunt (periods 1 / 2)
  obtinoest1 / obtinoest2 = non-estrus OBservation TIme in hours
  pocoest1 / pocoest2, etc. = same fields restricted to estrus
  point_total_noest = poconoest1 + poconoest2
  point_total_est   = poconoest1 + poconoest2 + pocoest1 + pocoest2

--------------------------------------------------------------------------------
2.4 OBSERVATION-TIME SUMMARY (time9, time9_A)
--------------------------------------------------------------------------------

time2  Summarized point counts, session counts, and observation time by
       estrus, ID, and period1.
         point_count   = sum(!is.na(session))
         session_count = floor((point_count / 40) * 100) / 100
         observ_time   = floor((session_count / 3) * 100) / 100

time3  Non-estrus subset of time2 with renamed columns:
         poconoest, seconoest, obtinoest.
time4  Estrus subset of time2 with renamed columns:
         pocoest, secoest, obtiest.

Period-split intermediates:
  time5    non-estrus, period 1 (columns poconoest1, seconoest1, obtinoest1)
  time5_1  non-estrus, period 2 (columns poconoest2, seconoest2, obtinoest2)
  time5_2  full_join(time5, time5_1, by = "ID")
  time7    estrus, period 1 (pocoest1, secoest1, obtiest1)
  time7_1  estrus, period 2 (pocoest2, secoest2, obtiest2)
  time7_2  full_join(time7, time7_1, by = "ID")

time9    full_join(time5_2, time7_2, by = "ID") with NAs replaced by 0
         across all non-ID columns, then:
           point_total_est   = floor(poconoest1 + poconoest2
                                     + pocoest1 + pocoest2)
           point_total_noest = floor(poconoest1 + poconoest2)

Descriptive statistics printed for:
  seconoest1, obtinoest1 (period 1)
  seconoest2, obtinoest2 (period 2)
using mean, sd, and sum with na.rm = TRUE.

time9_A  Presentation-friendly table with observation time in minutes:
           Total observation time (min)        = point_total_noest / 2
           Observation time (min) of period 1  = poconoest1 / 2
           Observation time (min) of period 2  = poconoest2 / 2
         All of the detailed time columns are dropped.

--------------------------------------------------------------------------------
2.5 INSTANTANEOUS (POINT) SAMPLING RATES PER PERIOD
--------------------------------------------------------------------------------

P_data1   Summary of `data` grouped by (estrus, ID, point, period1,
          relative1), count = n(), then pivoted wide on `point` (behavior
          codes 1-7). The "NA" column is dropped.

Period 1:
  P_data1_1        non-estrus subset for period 1, with count columns
                   renamed to period1_1 ... period1_7.
  P_data1_1_nokin  relative1 == 0 subset; period1_4 / period1_5 renamed
                   to period1_4nkin / period1_5nkin. relative1 dropped.
  P_data1_1_kin    relative1 == 1 subset; period1_4 / period1_5 renamed
                   to period1_4kin / period1_5kin. Columns period1_1/2/3/6/7
                   are dropped so only kin-specific grooming/approach
                   columns remain.
  P_data1_1_total  full_join(P_data1_1_nokin, P_data1_1_kin, by = "ID")

Period 2: parallel objects (P_data1_2, P_data1_2_nokin, P_data1_2_kin,
  P_data1_2_total) using period2_* names.

Cross-period merge:
  P_data1_12_total <- full_join(P_data1_1_total, P_data1_2_total, by = "ID")

Rate conversion:
  Ptotal              full_join(time9, P_data1_12_total, by = "ID") with
                      a curated set of observation-time columns dropped.
  P_data1_12_total2   point-sampling proportions: each behavior column is
                      divided by poconoest1 (period 1) or poconoest2
                      (period 2), rounded to 4 dp. NAs in period1_4kin,
                      period1_5kin, period2_4kin, period2_5kin are replaced
                      with 0. The observation-time columns
                      (poconoest1/2, seconoest1/2, obtinoest1/2) are then
                      dropped.

--------------------------------------------------------------------------------
2.6 ALL-OCCURRENCE SAMPLING RATES PER PERIOD AND PROXIMITY DATA
--------------------------------------------------------------------------------

O_data1       Summary of `data` grouped by (estrus, ID, alloc, period1,
              relative1), counts pivoted wide on `alloc` (codes 5, 6, 7,
              8, 13, 14, 15, 16, 23, 27, 28). The "NA" column is dropped.

proxm_data    Summary grouped by (estrus, ID, period1, relative1, proxm),
              counts pivoted wide on `proxm`.

Period 1, all-occurrence:
  O_data1_period1  is.na(estrus) & period1 == 1 subset of O_data1 with
                   estrus/period1 removed.
  O_data1_1        renames behavior codes to alperi1_<code>.
  O_data1_1_nokin  relative1 == 0 subset; computes all5_6 = floor(`5`+`6`),
                   then renames the remaining codes to Operi1_<code>nkin
                   (plus Operi1_5_6nkin from all5_6). Drops relative1 and
                   the kin-only variants of codes 5, 6, 7, 8.
  O_data1_1_kin    relative1 == 1 subset with the parallel renaming to
                   Operi1_<code>kin and Operi1_5_6kin. A long list of
                   unneeded kin columns (5, 6, 7, 8, 13, 14, 15, 16, 23,
                   27, 28) are dropped; only Operi1_5_6kin is retained.

Period 2, all-occurrence: parallel objects O_data1_period2, O_data1_2_nokin,
  O_data1_2_kin using the alperi2_<code> / Operi2_<code>(n)kin naming scheme.

Period-level merges and rates:
  O_data1_1_total   full_join(O_data1_1_nokin, O_data1_1_kin, by = "ID")
  O_data1_1_total1  full_join(time5, O_data1_1_total, by = "ID")
  O_data1_2_total   full_join(O_data1_2_nokin, O_data1_2_kin, by = "ID")
  O_data1_2_total1  full_join(time5_1, O_data1_2_total, by = "ID")

  O_data1_1_total2  Period 1 rates per hour of non-estrus observation:
                      rate_Operi1_5_6nkin, rate_Operi1_13nkin,
                      rate_Operi1_15nkin, rate_Operi1_23nkin,
                      rate_Operi1_14nkin, rate_Operi1_16nkin,
                      rate_Operi1_27nkin, rate_Operi1_28nkin,
                      rate_Operi1_5_6kin.
                    Operi1_5_6kin NAs are replaced with 0 before dividing
                    by obtinoest1. Raw count columns are then dropped.
  O_data1_2_total2  Parallel period-2 version. Note that rate_Operi2_23nkin
                    is computed by dividing the raw column alperi2_23 (not
                    a renamed `Operi2_23nkin`) by obtinoest2, and alperi2_23
                    is dropped afterwards.
  O_data1_12_total  full_join(O_data1_1_total2, O_data1_2_total2, by = "ID")

--------------------------------------------------------------------------------
2.7 PROXIMITY DATA
--------------------------------------------------------------------------------

proxm_data0     Proximity summary excluding prox == "77", grouped by
                (estrus, ID, period1, relative1, proxm), counts pivoted
                wide on proxm.
proxm2          is.na(estrus) subset of proxm_data with columns "44" and
                "2" dropped.
proxm_data_1    Alternative summary without relative1 (used for the total
                proximity rates 1, 3, 4). Built from proxm_data_0, which
                is just `data` filtered to prox != "77".
proxm2_0        is.na(estrus) subset of proxm_data_1, dropping "44"/"2".
proxm_2         adds prox134 = round(`1` + `3` + `4`); drops relative1,
                "3", "NA", "1", "4".
proxm_3         period1 == 1 subset with prox134 renamed to prox134_p1.
proxm_4         period1 == 2 subset with prox134 renamed to prox134_p2,
                period1 dropped.
proxm_5         full_join(proxm_3, proxm_4, by = "ID"), period1 dropped.

Non-kin proximity, period 1:
  proxm2_peri1_nonkin  subset of proxm2 with period1 == 1 & relative1 == 0;
                       columns 1/3/4/NA renamed to
                       prox_mperi1_nonkin1, prox_mperi1_nonkin3,
                       prox_mperi1_nonkin4, prox_mperi1_nonkinNA.
Kin proximity, period 1:
  proxm2_peri1_kin     subset with period1 == 1 & relative1 == 1;
                       renamed prox_mperi1_kin1, prox_mperi1_kin3,
                       prox_mperi1_kin4, prox_mperi1_kinNA.
Non-kin / kin proximity, period 2: parallel proxm2_peri2_nonkin /
  proxm2_peri2_kin with the prox_mperi2_*(n)kin* naming.

Proximity rates:
  proxm3               full_join(proxm2_peri1_nonkin, proxm2_peri1_kin,
                                 by = "ID")
  proxm3_peri1         full_join(time5, proxm3, by = "ID")
  proxm4               full_join(proxm2_peri2_nonkin, proxm2_peri2_kin,
                                 by = "ID")
  proxm3_peri2         full_join(time5_1, proxm4, by = "ID")
  proxm3_peri1_total1  NAs in the eight prox_mperi1_*(n)kin* columns are
                       replaced with 0; computes:
                         prox_mperi1_kin    = kin1 + kin3 + kin4
                         prox_mperi1_nonkin = nonkin1 + nonkin3 + nonkin4
                         rate_prox_mperi1_kin    = prox_mperi1_kin / obtinoest1
                         rate_prox_mperi1_nonkin = prox_mperi1_nonkin / obtinoest1
                       Raw count columns and observation-time columns are
                       then dropped.
  proxm3_peri2_total1  Parallel period-2 construction.
  proxm3_12_total      full_join(proxm3_peri1_total1, proxm3_peri2_total1,
                                 by = "ID").

--------------------------------------------------------------------------------
2.8 PROXIMITY PARTNER COUNTS
--------------------------------------------------------------------------------

Without kinship:
  partner                Filter: ID != "?", proxm not in {2, 33, 44},
                         proxm & prox non-NA. Grouped by (ID, prox, estrus,
                         period1); pointop_count = n(). Sorted by ID.
  partnercheck3variable  Same filter, but grouped by (ID, prox, proxm,
                         estrus, period1). Used only as a sanity check.
  part                   estrus imputed to 0; keep non-estrus, drop
                         prox == "77"; estrus column removed.
  part1                  Total partner counts per ID across both periods.
  part0_period1          Period 1 subset of part with prox and pointop_count
                         renamed to prox_period1 / pointop_period1.
  part_period1           Partner counts per ID for period 1.
  part0_period2          Period 2 subset with prox and pointop_count
                         renamed to prox_period2 / pointop_period2.
  part_period2           Partner counts per ID for period 2.
  part2_period1          Second-pass count of part_period1 by ID.
  part_total0            full_join(part_period1, part_period2, by = "ID").

With kinship:
  partnerkin       Same filter as `partner`, now grouped by (ID, prox,
                   estrus, period1, relative1).
  partkin          Non-estrus, excluding prox == "77".
  partkin1         Total partner counts per ID (with kinship labels).
  partkin0_period1 Period 1 subset, with prox / pointop_count renamed to
                   prox_period1 / pointop_period1 (period1 dropped).
  partkin_period1 / partnonkin_period1      kin/non-kin splits for period 1.
  partkin_period1_1 / partnonkin_period1_1  per-ID counts for period 1;
                                           columns renamed to
                                           partkin_period1 / partnonkin_period1.
  partkin0_period2, partkin_period2, partnonkin_period2,
    partkin_period2_1, partnonkin_period2_1  Parallel period-2 objects
                                             (partkin_period2 / partnonkin_period2).

Merges:
  part_totalperiod1_kinnonkin  full_join of partkin_period1_1 and
                                partnonkin_period1_1 by ID.
  part_totalperiod2_kinnonkin  full_join for period 2.
  part_total                    full_join of the two above by ID.
  part_total2                   full_join(part_total0, part_total, by = "ID");
                                NAs in pointop_count.x, pointop_count.y,
                                partkin_period1, partnonkin_period1,
                                partkin_period2, partnonkin_period2 are
                                all replaced with 0.

Note:For management reasons, individual identities are not disclosed. In the raw data, partners were recorded along with proximity counts; therefore, the total number of entries exceeds the number of individuals in the group.
--------------------------------------------------------------------------------
2.9 GROOMING PARTNER COUNTS
--------------------------------------------------------------------------------

gp         Filter: ID != "?", point not in {1,2,3,5,6,7,8,9,10,11,12},
           point & pointop non-NA. Grouped by (ID, point, estrus, period1,
           pointop, relative1); pointop_count = n(); sorted by ID.
gp1        Non-estrus rows with pointop != "77"; estrus and point removed.

Kin / non-kin splits:
  gp1_p1_kin, gp1_p1_kin1       period 1, relative1 == 1; per-ID partner count
                                 renamed to gp1_p1_k1.
  gp1_p1_nonkin, gp1_p1_nonkin1 period 1, relative1 == 0; count renamed
                                 to gp1_p1_nonk1.
  gp1_p2_kin, gp1_p2_kin1       period 2, relative1 == 1; gp1_p2_k1.
  gp1_p2_nonkin, gp1_p2_nonkin1 period 2, relative1 == 0; gp1_p2_nonk1.

Totals (regardless of kinship):
  gp2  groups gp1 by (ID, pointop, period1); pointop_count = n().
  gp3  period 1 counts per ID; renamed to gpt_p1.
  gp4  period 2 counts per ID; renamed to gpt_p2.
  gp5  full_join(gp3, gp4, by = "ID").

Per-period kin/non-kin merges:
  gptotal_p1  full_join(gp1_p1_kin1, gp1_p1_nonkin1, by = "ID")
  gptotal_p2  full_join(gp1_p2_kin1, gp1_p2_nonkin1, by = "ID")
  gp_total    full_join(gptotal_p1, gptotal_p2, by = "ID")
  gp_total1   full_join(gp5, gp_total, by = "ID")
  gp_total2   full_join(time5_1, gp_total1, by = "ID") with the period-2
              time columns (poconoest2, seconoest2, obtinoest2) dropped,
              and NAs in gpt_p1, gpt_p2, gp1_p1_k1, gp1_p1_nonk1,
              gp1_p2_k1, gp1_p2_nonk1 replaced with 0.

--------------------------------------------------------------------------------
2.10 DATASETS FOR REPEATABILITY (ICC) ANALYSES
--------------------------------------------------------------------------------

For each ICC dataset, the common steps are:
  - Merge rate/partner data with the individual-info table `ID`
  - Replace all remaining NAs in the resulting data frame with 0
  - Add z-scored covariates Age_z, Rank_z, kin_z computed with base scale()

P                    full_join(Ptotal, ID, by = "ID")
                     Used for point-sampling behavior repeatability.
O                    O_data1_1_total1 %>% full_join(O_data1_2_total1, by = "ID")
                                     %>% full_join(ID, by = "ID")
                     Used for all-occurrence behavior repeatability.
prox_parter          part_total2 %>% full_join(O_data1_1_total1, by = "ID")
                                %>% full_join(O_data1_2_total1, by = "ID")
                                %>% full_join(ID, by = "ID")
                     Used for proximity-partner repeatability.
grooming_parter      gp_total2 %>% full_join(O_data1_1_total1, by = "ID")
                              %>% full_join(O_data1_2_total1, by = "ID")
                              %>% full_join(ID, by = "ID")
                     Used for grooming-partner repeatability.
rate_prox            proxm_total_period1 %>% full_join(proxm_total_period2,
                                                       by = "ID")
                                         %>% full_join(ID, by = "ID")
                     where proxm_total_period1 / proxm_total_period2 are
                     versions of proxm3_peri1 / proxm3_peri2 in which NAs
                     in the prox_mperi*_(non)kin* columns are replaced
                     with 0, and the aggregated columns prox_mperi1_kin /
                     prox_mperi1_nonkin / prox_mperi2_kin /
                     prox_mperi2_nonkin are computed.
                     Used for the proximity-rate repeatability analyses.

--------------------------------------------------------------------------------
2.11 REPEATABILITY ANALYSES (20 BEHAVIORS)
--------------------------------------------------------------------------------

Each of the 20 behaviors is analyzed in its own chunk. The chunks all follow
the same 4-step template:

  (a) Build a data.frame with 2 * N_individuals rows, stacking period 1
      and period 2:
        ID, <outcome>, period (1 or 2), offset (`point` or `hour`),
        sex, Age_z, Rank_z, kin_z.
      `point` = c(poconoest1, poconoest2) for point-sampling behaviors.
      `hour`  = c(obtinoest1, obtinoest2) for all-occurrence / partner
                  / proximity-rate outcomes.
  (b) Fit rptPoisson() with link = "log", nboot = 1000, npermut = 0,
      parallel = TRUE, grname = c("ID", "Overdispersion"), and the same
      fixed effects:
        <outcome> ~ sex + Age_z + Rank_z + kin_z + offset(log(<offset>))
                  + (1 | ID)
      -> object r_<behavior>.
  (c) Fit glmmTMB() with the same formula and family = nbinom2(link = "log")
      -> object m_nb_<behavior>.
  (d) Run check_overdispersion(), check_zeroinflation(), icc() on the
      glmmTMB model, creating:
        overdispersion_m_nb_<behavior>
        zeroinflation_m_nb_<behavior>
        icc_m_nb_<behavior>

The 20 behaviors, in the same order as the chunks (chunk number -> outcome
variable -> offset used):

  Point-sampling outcomes (offset = point = c(poconoest1, poconoest2)):
     1. moving              (Pmoving           = c(P$period1_2, P$period2_2))
     2. sitting             (Psitting          = c(P$period1_3, P$period2_3))
     3. lying               (Plying            = c(P$period1_7, P$period2_7))
     4. feeding             (Pfeeding          = c(P$period1_1, P$period2_1))
     5. self_grooming       (Pself_grooming    = c(P$period1_6, P$period2_6))
    11. grooming_kin        (Pgrooming_kin     = c(P$period1_4kin, P$period2_4kin))
    12. grooming_non_kin    (Pgrooming_non_kin = c(P$period1_4nkin, P$period2_4nkin))
    15. rate_prox_kin       (Prate_prox_kin    = c(rate_prox$prox_mperi1_kin,
                                                   rate_prox$prox_mperi2_kin))
    16. rate_prox_nonkin    (Prate_prox_nonkin = c(rate_prox$prox_mperi1_nonkin,
                                                   rate_prox$prox_mperi2_nonkin))

  All-occurrence outcomes (offset = hour = c(obtinoest1, obtinoest2)):
     6. scratching            (Pscratching            = c(O$Operi1_23nkin, O$alperi2_23))
     7. threat                (Pthreat                = c(O$Operi1_13nkin, O$Operi2_13nkin))
     8. aggression            (Paggression            = c(O$Operi1_15nkin, O$Operi2_15nkin))
     9. supplanting           (Psupplanting           = c(O$Operi1_27nkin, O$Operi2_27nkin))
    10. receiving_supplanting (Preceiving_supplanting = c(O$Operi1_28nkin, O$Operi2_28nkin))
    19. approaching_kin       (Papproaching_kin       = c(O$Operi1_5_6kin,  O$Operi2_5_6kin))
    20. approaching_non_kin   (Papproaching_non_kin   = c(O$Operi1_5_6nkin, O$Operi2_5_6nkin))

  Partner-count outcomes (offset = hour):
    13. kin_g_partner         (Pkin_g_partner         = c(grooming_parter$gp1_p1_k1,
                                                           grooming_parter$gp1_p2_k1))
    14. non_kin_g_partner     (Pnon_kin_g_partner     = c(grooming_parter$gp1_p1_nonk1,
                                                           grooming_parter$gp1_p2_nonk1))
    17. kin_prox_partner      (Pkin_prox_partner      = c(prox_parter$partkin_period1,
                                                           prox_parter$partkin_period2))
    18. non_kin_prox_partner  (Pnon_kin_prox_partner  = c(prox_parter$partnonkin_period1,
                                                           prox_parter$partnonkin_period2))

Important note on irregular icc_* object names (preserved exactly as in
the source code):
  Chunk 6  uses  icc_m_nb_self_scratching  (not icc_m_nb_scratching)
  Chunk 7  uses  icc_m_nb_self_threat      (not icc_m_nb_threat)
  Chunk 17 uses  icc_m_nbm_nb_kin_prox_partner
  Chunk 18 uses  icc_m_nbm_nb_non_kin_prox_partner
  Chunk 19 uses  icc_m_nbm_nb_approaching_kin
  Chunk 20 uses  icc_m_nbm_nb_approaching_non_kin
  Chunk 16 uses  zeroinflation_m_nb_prox_nonkin (not ..._rate_prox_nonkin)
  Chunk 20 uses  overdispersion_m_nb_non_kin (not ..._approaching_non_kin)
                 and zeroinflation_m_nb_non_kin

--------------------------------------------------------------------------------
2.12 REPEATABILITY SUMMARY TABLE
--------------------------------------------------------------------------------

repeatability
  Single data.frame assembled after all 20 chunks. Columns:
    Model         -- behavior name
    Repeatability -- r_<behavior>$R["R_link", "ID"] rounded to 3 decimals
    CI_95         -- "[lower, upper]" string formatted with %.2f from
                     r_<behavior>$CI_emp$CI_link["ID", c("2.5%", "97.5%")]
    p_value       -- r_<behavior>$P["ID", "LRT_P"] rounded to 4 decimals
  stringsAsFactors = FALSE.
  The 20 rows follow the same chunk order as in Section 2.11 above.

--------------------------------------------------------------------------------
2.13 PCA PIPELINE (BOTH PERIODS COMBINED)
--------------------------------------------------------------------------------

The PCA uses data that combines BOTH periods (no period split). This differs
from the ICC pipeline, which keeps the two periods separate.

Point-sampling proportions (PB_data1_4):
  PB_data1     Grouped summary of `data` by (estrus, ID, point, relative1),
               counts pivoted wide on `point`. The "NA" column is dropped.
  PB_data1_1   is.na(estrus) & relative1 == 1 subset, with codes renamed to
                 total_1, total_2, total_3, total_5kin, total_6, total_7,
                 total_4kin. Columns total_1, total_2, total_3, total_6,
                 total_7 and extraneous codes are then dropped so only
                 kin-specific grooming/approach columns remain
                 (total_4kin is kept).
  PB_data1_2   is.na(estrus) & relative1 == 0 subset; renames codes to
                 total_1, total_2, total_3, total_5nonkin, total_6,
                 total_7, total_4nonkin. Extraneous codes 8-14 and
                 relative1 are dropped.
  PB_data1_2   (reassigned) full_join(PB_data1_1, PB_data1_2, by = "ID")
                 with total_5kin and total_5nonkin dropped.
  PB_data1_3   full_join(time9, PB_data1_2, by = "ID").
  PB_data1_4   Rates: each total_* column is divided by point_total_noest
                 (rounded to 4 dp). total_4kin NAs are replaced with 0.
                 The observation-time columns are then dropped.

All-occurrence rates (OB_data8):
  OB_data1     Grouped summary of `data` by (estrus, ID, alloc, relative1),
               counts pivoted wide on `alloc`. The "NA" column is dropped.
  OB_data2     is.na(estrus) subset; drops estrus, period1, and codes
                 7, 8, 11, 12, 14, 16.
  OB_data4     relative1 == 1 subset; computes all5_6 = floor(`5`+`6`)
                 and renames it to Ol5_6kin. All kin-only copies of codes
                 5, 6, 7, 9, 10, 13, 15, 23, 27, 28 (and the temporary
                 all5_6 column) are dropped; only Ol5_6kin is retained.
  OB_data5     relative1 == 0 subset; computes all5_6 and renames it to
                 Ol5_6nonkin. Codes 13, 15, 23, 27, 28 are renamed to
                 Ol13, Ol15, Ol23, Ol27, Ol28. Columns 5, 6, 9, 10 and
                 the temporary all5_6 column are dropped.
  OB_data6     full_join(OB_data4, OB_data5, by = "ID").
  OB_data7     full_join(time9, OB_data6, by = "ID"); computes
                 obtnoest = round(point_total_noest / 40 / 3, 4); drops
                 all individual period-level observation-time columns.
  OB_data8     Rates per non-estrus observation hour:
                 Ol5_6kin, Ol5_6nonkin, Ol13, Ol15, Ol23, Ol27, Ol28
                 each divided by obtnoest (rounded to 4 dp). Ol5_6kin NAs
                 are replaced with 0. obtnoest and the remaining time
                 columns are then dropped.

Grooming partner counts (gpB2):
  gpB            Filter ID != "?", point not in {1,2,3,5,6,7,8,9,10,11,12},
                 point & pointop non-NA. Grouped by (ID, point, estrus,
                 pointop, relative1). Sorted by ID.
  gpB1           Non-estrus, pointop != "77"; estrus and point dropped.
  gpB1_p1_kin,
    gpB1_p1_kin1        relative1 == 1 rows; per-ID partner count renamed
                         to gpB1_p1_k1.
  gpB1_p1_nonkin,
    gpB1_p1_nonkin1     relative1 == 0 rows; count renamed to
                         gpB1_p1_nonk1.
  gpB2           full_join(gpB1_p1_kin1, gpB1_p1_nonkin1, by = "ID").

Proximity partner counts (proxpart):
  partnerkinB    Filter ID != "?", proxm not in {2, 33, 44}, proxm & prox
                 non-NA. Grouped by (ID, prox, estrus, relative1). Sorted
                 by ID.
  partkinB       Non-estrus and prox != "77"; estrus dropped.
  partkin1B      Group by (ID, relative1); pointop_count = n().
  partkin_period1B     relative1 == 1 subset (relative1 dropped).
  partnonkin_period1B  relative1 == 0 subset (relative1 dropped).
  proxpart       full_join of the two, with pointop_count.x / .y renamed
                 to proxpartkin / proxpartnonkin.

Proximity rates totals (proxm_5B):
  proxm_data_0B  data filtered to prox != "77".
  proxm_data_1B  Grouped by (estrus, ID, proxm, relative1); pivoted wide
                 on proxm.
  proxm2_0B      is.na(estrus) subset with estrus, "44", "2" dropped.
  proxm_2B       prox134 = round(`1` + `3` + `4`); drops "3", "NA", "1",
                 "4".
  proxm_3B       relative1 == 1 subset with prox134 renamed to
                 prox134_kin (relative1 dropped).
  proxm_4B       relative1 == 0 subset with prox134 renamed to
                 prox134_nonkin (relative1 dropped).
  proxm_5B       full_join(proxm_3B, proxm_4B, by = "ID").

PCA merge and variable selection:
  PB1     list(PB_data1_4, OB_data8, proxm_5B, gpB2, proxpart).
  PB2_0   purrr::reduce(PB1, full_join, by = "ID") with NAs in
          gpB1_p1_k1, gpB1_p1_nonk1, prox134_kin, proxpartkin replaced
          with 0.
  PB2     PB2_0[, -1] %>% dplyr::select(any_of(c(...))) restricted to
          the 7 PCA variables:
            total_3          proportion of time spent sitting
            Ol23             rate of scratching
            total_4kin       proportion of time grooming kin
            total_4nonkin    proportion of time grooming non-kin
            gpB1_p1_nonk1    number of non-kin grooming partners
            prox134_kin      proportion of time in proximity with kin
            Ol5_6kin         rate of approaching kin

PCA execution:
  KMO(PB2)                        sampling-adequacy check
  PB3 <- scale(PB2)               z-score each variable
  fa.parallel(PB3)                parallel analysis
  PB4 <- principal(PB3, nfactors = 2, rotate = "promax")

Loadings and scores:
  PB4_1         as.data.frame(unclass(PB4$loadings))
  PB4_scores   as.data.frame(PB4$scores)
  PB4_s         scores with ID column attached from PB2_0$ID
  PB4_2         PB4_1 sorted by desc(abs(RC1))
  PB4_2_sorted  Rows from `gpB1_p1_nonk1` onward re-sorted by
                order(-abs(bottom_part$RC2)), then row-bound with the top
                portion; rownames are then replaced with human-readable
                labels:
                  "Prop time spent sitting"                 (total_3)
                  "Prop time spent grooming kin"            (total_4kin)
                  "Rate approaching kin"                    (Ol5_6kin)
                  "Prop time spent in proximity with kin"   (prox134_kin)
                  "Rate scratching"                         (Ol23)
                  "Prop time spent grooming non-kin"        (total_4nonkin)
                  "The number of non-kin grooming partners" (gpB1_p1_nonk1)

Varimax comparison:
  PB4vari           principal(PB3, nfactors = 2, rotate = "varimax")
  PB4vari_1         loadings as data.frame
  PB4vari_scores    scores as data.frame
  PB4vari_s         scores with ID attached
  sc_vpcor          full_join(PB4_s, PB4vari_s, by = "ID") (suffixes .x / .y)
  r1                cor(sc_vpcor$RC1.x, sc_vpcor$RC1.y, method = "pearson")
  r2                cor(sc_vpcor$RC2.x, sc_vpcor$RC2.y, method = "pearson")
  mean_r            round(mean(c(r1, r2)), 2)

Scores merged with individual info (used in File 3):
  PB4_s      reassigned from as.data.frame(PB4$scores); RC1 and RC2
             are coerced to numeric; ID is then attached from PB2_0$ID.
  PB4_s1     full_join(ID, PB4_s, by = "ID") -- contains ID, sex, Age,
             Rank, kin, RC1, RC2. Used as `PB4_s1` in File 3.

Inter-component correlation test:
  cor.test(PB4_s1$RC1, PB4_s1$RC2)
  (The corresponding components are referred to in the prose comments as
  "SociabilityBC" and "GroomingBC".)

Cronbach's alpha on standardized PCA items (PB3):
  RC1B_items  PB3[, c("total_3", "total_4kin", "Ol5_6kin",
                      "prox134_kin", "Ol23")]
  RC2B_items  PB3[, c("total_4nonkin", "gpB1_p1_nonk1")]
  alpha_RC1B  alpha(RC1B_items, check.keys = TRUE)
  alpha_RC2B  alpha(RC2B_items, check.keys = TRUE)
  alpha_RC1B$total$raw_alpha and alpha_RC2B$total$raw_alpha are printed.

--------------------------------------------------------------------------------
2.14 OBSERVATION-DAY DESCRIPTIVE STATISTICS
--------------------------------------------------------------------------------

Reads only the `day` and `SN` columns from 1_original_data.xlsx into
`observation_day`, then:

  - Converts numeric serial dates to R `Date` via origin "1899-12-30"
    (stored in observation_day$day_date).
  - unique_dates    = sort(unique(observation_day$day_date))
  - n_unique_dates  = length(unique_dates)
  - interval_days   = diff(unique_dates)

Period 1 (up to 2015-03-28):
  period1_dates         all day_date <= "2015-03-28"
  period1_unique_dates  sort(unique(period1_dates))
  interval_days         diff(period1_unique_dates)
  mean_interval         mean(as.numeric(interval_days))
  sd_interval           sd(as.numeric(interval_days))

Period 2 ("2015-09-14" to "2015-10-30"):
  period2_dates              day_date in [2015-09-14, 2015-10-30]
  period2_unique_dates       sort(unique(period2_dates))
  interval_days_period2      diff(period2_unique_dates)
  mean_interval_period2      mean of those intervals
  sd_interval_period2        sd of those intervals

Daily unique SN counts:
  day_summary          Group observation_day by `day`; count distinct
                       non-NA SN per day as n_unique_SN; arrange by day.
  day_summary %>% summarise(
    mean_n_unique_SN = mean(n_unique_SN),
    sd_n_unique_SN   = sd(n_unique_SN)
  )

--------------------------------------------------------------------------------
2.15 VARIABLES EXPORTED FOR FILE 3
--------------------------------------------------------------------------------

  PB4_s1   One row per individual with columns:
             ID, sex, Age, Rank, kin, RC1, RC2
           RC1 and RC2 are the behavioral-PCA promax scores (referred to
           conceptually as SociabilityBC and GroomingBC). This object is
           merged with `sc_PCpro3rat3` in File 3.


================================================================================
PART 3 — 3_Analysis_comparison_method.Rmd
Gaussian GLMs comparing rating PCs to behavioral PCs
================================================================================

Fits three Gaussian GLMs that relate the three personality-rating PCs
(Dominance, Anxiety, Friendliness from File 1) to the behavioral PCs (RC1,
RC2 from File 2) plus individual covariates, and runs residual diagnostics
for each model.

--------------------------------------------------------------------------------
3.1 REQUIRED INPUT OBJECTS (FROM OTHER FILES)
--------------------------------------------------------------------------------

sc_PCpro3rat3
  From File 1 (1_Analysis_personality_rating.Rmd). Columns:
    ID, Dominance, Anxiety, Friendliness

PB4_s1
  From File 2 (2_Analysis_behavioral_observation.Rmd). Columns:
    ID, sex, Age, Rank, kin, RC1, RC2

Both objects are expected to be present in the session before File 3 runs.
Both are forced to have ID as a character column inside this file so that
full_join aligns them correctly.

--------------------------------------------------------------------------------
3.2 REQUIRED PACKAGES
--------------------------------------------------------------------------------

  dplyr   -- full_join()
  readxl  -- (loaded but not used directly in this file)
  psych   -- (loaded but not used directly in this file)
  car     -- vif() for multicollinearity checks
  DHARMa  -- simulateResiduals(), testOutliers(), testDispersion(),
             testUniformity()
  stats   -- glm(), confint(), residuals()

--------------------------------------------------------------------------------
3.3 DATA PREPARATION
--------------------------------------------------------------------------------

  sc_PCpro3rat3$ID <- as.character(sc_PCpro3rat3$ID)
  PB4_s1$ID        <- as.character(PB4_s1$ID)
  modeldata        <- full_join(sc_PCpro3rat3, PB4_s1, by = "ID")

  num_cols        <- sapply(modeldata, is.numeric) & names(modeldata) != "ID"
  modeldata[num_cols] <- scale(modeldata[num_cols])

After scaling, modeldata contains:
  ID                             character
  Dominance, Anxiety, Friendliness rating PCs (standardized)
  sex                            factor / character
  Age, Rank, kin                 individual covariates (standardized)
  RC1, RC2                       behavioral PCs (standardized)

--------------------------------------------------------------------------------
3.4 THE THREE GLMs
--------------------------------------------------------------------------------

All three models share the same fixed-effect structure; only the outcome
differs:

  glm(<outcome> ~ sex + Rank + Age + kin + RC1 + RC2,
      data = modeldata, family = gaussian)

Models and outcomes (as they appear in the source file):

  model1_1  outcome = Dominance
  model2_1  outcome = Anxiety
  model3_1  outcome = Friendliness

Extracted coefficient tables (as data frames):
  model1_2  <- as.data.frame(summary(model1_1)$coefficients)
  model3_2  <- as.data.frame(summary(model3_1)$coefficients)
  (There is no explicit model2_2 in the source file; model2_1's
   coefficients must be accessed via summary(model2_1)$coefficients.)

--------------------------------------------------------------------------------
3.5 MODEL DIAGNOSTICS (RUN PER MODEL)
--------------------------------------------------------------------------------

For each of the three models:

  summary(model*_1)               coefficients and p-values
  confint(model*_1, level = 0.90) 90% confidence intervals for coefficients
  simulationOutput*_1 <- simulateResiduals(fittedModel = model*_1,
                                           plot = FALSE)
  testOutliers(simulationOutput*_1)    check for outlier residuals
  testDispersion(simulationOutput*_1)  check over/under-dispersion
  testUniformity(simulationOutput*_1)  K-S test of residual uniformity
  residuals(simulationOutput*_1)       print scaled residuals
  plot(simulationOutput*_1)            DHARMa diagnostic plots

DHARMa object naming:
  simulationOutput1_1   for Dominance (model1_1)
  simulationOutput2_1   for Anxiety   (model2_1)
  simulationOutput3_1   for Friendliness (model3_1)

Note: vif() is called only for model1_1 in the source file. Because all
three models share the same predictor matrix, the VIFs would be identical
for model2_1 and model3_1; to print them explicitly, call vif(model2_1)
and vif(model3_1) manually.


================================================================================
PART 4 — Analysis_dominance_rank.Rmd
Dominance-rank computation from a win-loss sociomatrix
================================================================================

Computes dominance scores from a square win-loss sociomatrix using the
David's score method (via the `steepness` package), then assigns ordinal
ranks based on those scores.

Note on position in this document: Analysis_dominance_rank.Rmd
produces the ordinal `Rank` values that are used downstream (in File 2's
individual-info table and, via PB4_s1, in File 3's models). See the
"Execution Order and Dependencies" section below.

--------------------------------------------------------------------------------
4.1 INPUT FILE
--------------------------------------------------------------------------------

rank20134_20143.xls
  A square win-loss sociomatrix (XLS format).
  First column   : individual IDs
  Remaining cols : win counts for each dyad
  Row i, column j = number of times individual i won against j.
  Rows and columns must represent the same individuals in the same order
  (i.e., the matrix must be square and "symmetric" in labeling, not in
  values).

--------------------------------------------------------------------------------
4.2 REQUIRED PACKAGES
--------------------------------------------------------------------------------

  readxl     -- read_excel() for reading the .xls sociomatrix
  steepness  -- getDS() for David's scores

--------------------------------------------------------------------------------
4.3 PROCESSING STEPS AND KEY VARIABLES
--------------------------------------------------------------------------------

tab
  The Excel file read via read_excel("rank20134_20143.xls") and then
  converted to a base R data.frame with as.data.frame() (so the first
  column can be extracted and the remaining columns can be coerced to
  a numeric matrix).

ids
  Character vector of individual IDs, taken from the first column of
  `tab` via tab[[1]].

mat
  The win-loss sociomatrix as a numeric matrix. Constructed by:
    - Dropping the first column (IDs)  -> tab[, -1]
    - Coercing to matrix via as.matrix()
    - Setting storage.mode(mat) <- "numeric"
    - Setting rownames(mat) <- ids
    - Setting colnames(mat) <- ids if colnames(mat) is NULL

Sanity checks performed on mat:
    stopifnot(is.matrix(mat))
    stopifnot(is.numeric(mat))
    stopifnot(nrow(mat) == ncol(mat))

Row- vs column-name consistency check:
    if (!identical(rownames(mat), colnames(mat))) stop(...)

Duplicate-ID warning:
    if (anyDuplicated(ids)) warning(...); print(ids[duplicated(ids)])

ds
  David's score for each individual, computed by getDS(mat) from the
  `steepness` package.

rank_df
  Final output data.frame. Built in three stages:

  (1) Initial construction with two columns:
        rank_df <- data.frame(
          ID          = rownames(mat),
          David_score = as.numeric(ds),
          stringsAsFactors = FALSE
        )

  (2) Sort by David's score in descending order:
        rank_df <- rank_df[order(rank_df$David_score, decreasing = TRUE), ]

  (3) Assign the ordinal rank (1 = highest David's score):
        rank_df$Rank <- seq_len(nrow(rank_df))

  The final columns of rank_df are therefore:
        ID           -- individual ID
        David_score  -- numeric David's score (from getDS())
        Rank         -- ordinal rank (1 = highest David_score)

  print(rank_df) displays the finished table at the end of the chunk.


================================================================================
EXECUTION ORDER AND DEPENDENCIES
================================================================================

The actual execution order for running the pipeline is different:

  Step 1. Run Analysis_dominance_rank.Rmd FIRST.
          It produces rank_df (ID, David_score, Rank). The `Rank` column
          is the ordinal dominance rank used downstream. The Rank values
          must be placed into the `Rank` column of
          Supplementary_File1_subject_information.xlsx (read as `ID` in
          File 2) so that File 2's individual-info joins and Rank_z
          covariate are correct.

  Step 2. Run 1_Analysis_personality_rating.Rmd.
          Produces sc_PCpro3rat3 (rating PCs: Dominance, Anxiety,
          Friendliness).

  Step 3. Run 2_Analysis_behavioral_observation.Rmd.
          Produces PB4_s1 (ID, sex, Age, Rank, kin, RC1, RC2). Relies on
          the `Rank` values from Step 1 being present in the
          individual-info Excel file.

  Step 4. Run 3_Analysis_comparison_method.Rmd LAST.
          Requires both sc_PCpro3rat3 (from Step 2) and PB4_s1 (from
          Step 3) to be in the session environment. Fits model1_1,
          model2_1, model3_1 and runs DHARMa residual diagnostics.

Within each file, code chunks are largely linear and should be run top
to bottom. In File 1, the 4-rater supplementary block at the bottom
depends only on the four raw rater data frames and does not need to be
run before the main 3-rater analysis. In File 2, the 20 repeatability
chunks are independent of each other once the ICC datasets (P, O,
prox_parter, grooming_parter, rate_prox) have been built.


================================================================================
COMMON NAMING PATTERNS ACROSS THE FILES
================================================================================

  Suffix _rX         rater X (r1 = rater1, r2 = rater2, r3 = rater3, r4 = rater4)
  Suffix _3rat       derived from the 3-rater subset
  Suffix _4rater     derived from the full 4-rater set
  Prefix sc_         component scores from PCA
  Prefix PC / PC2
         / PC3       principal component model objects
  Prefix RC          rotated component (from psych::principal)
  Prefix alpha_      Cronbach's alpha result object
  Prefix ICC_        ICC(3,k) per item (generated in the ICC loop)
  Prefix r_          rptPoisson result object (rptR)
  Prefix m_nb_       glmmTMB negative-binomial model object
  Prefix icc_m_nb_   ICC from a glmmTMB model (performance::icc)
  Prefix model*_1    fitted GLM object in File 3
  Prefix model*_2    extracted coefficient data frame in File 3
  Prefix simulationOutput*_1   DHARMa simulated-residual object in File 3

Component-to-name mapping for the 3-rater promax solution (File 1):
    RC1 = Dominance
    RC2 = Anxiety
    RC3 = Friendliness

Component-to-label mapping for the behavioral PCA (File 2, PB4_2_sorted):
    RC1-loading items: total_3, total_4kin, Ol5_6kin, prox134_kin, Ol23
    RC2-loading items: total_4nonkin, gpB1_p1_nonk1


================================================================================
KEY OUTPUTS TO INSPECT OR LOG
================================================================================

After running the full pipeline, the following objects are useful to
inspect or export for reporting:

  From Analysis_dominance_rank.Rmd:
    rank_df              -- full ID / David_score / Rank table

  From 1_Analysis_personality_rating.Rmd:
    ICC_all
    PC2, loadings_PC2
    sc_PCpro3rat3                                    (exported to File 3)
    alpha_RC13rat$total$raw_alpha
    alpha_RC23rat$total$raw_alpha
    alpha_RC33rat$total$raw_alpha
    mean_ICC_RC1_3rat, mean_ICC_RC2_3rat, mean_ICC_RC3_3rat
    mean(r_values),  sd(r_values)   -- promax vs varimax agreement
    PC3, sc_PCpro4rat3
    mean(r_values2), sd(r_values2)  -- 3-rater vs 4-rater agreement

  From 2_Analysis_behavioral_observation.Rmd:
    time9, time9_A
    P_data1_12_total2
    O_data1_12_total
    proxm3_12_total
    part_total2, gp_total2
    repeatability                  -- the 20-row summary table
    PB2, PB4$loadings, PB4$scores, PB4_2_sorted
    mean_r                         -- promax vs varimax agreement (behavioral)
    alpha_RC1B$total$raw_alpha, alpha_RC2B$total$raw_alpha
    PB4_s1                         -- exported to File 3
    mean_interval, sd_interval, mean_interval_period2, sd_interval_period2
    day_summary and its mean_n_unique_SN / sd_n_unique_SN

  From 3_Analysis_comparison_method.Rmd:
    summary(model1_1), summary(model2_1), summary(model3_1)
    confint(model1_1, level = 0.90), confint(model2_1, level = 0.90),
    confint(model3_1, level = 0.90)
    vif(model1_1)                  -- identical for model2_1 and model3_1
    DHARMa results: simulationOutput1_1, simulationOutput2_1,
                    simulationOutput3_1 and the corresponding
                    testOutliers / testDispersion / testUniformity output

Note on bootstrap-based confidence intervals in File 2:
rptPoisson() uses bootstrap sampling (nboot = 1000). The point estimates
in the `repeatability` table will be identical across runs, but the 95%
bootstrap CI bounds may differ slightly from run to run unless a random
seed is fixed with set.seed() before each rptPoisson call.
